# Supplementary material for: (2-Amino-3-nitro­benzoato-κO)triphenyl­tin(IV)
Source: Acta Crystallogr Sect E Struct Rep Online. 2011 Apr 13;67(Pt 5):m561–2. doi: 10.1107/S160053681101244X (PMC3089114; doi:10.1107/S160053681101244X)
Supplement: Supplementary file 2 [file e-67-0m561-Isup2.hkl]

# 
# h,k,l, Fc-squared, Fo-squared, sigma(Fo-squared) and status flag 
# 
data_I
_shelx_title ' yipfw14_0m in P-1 (RT)' 
_shelx_refln_list_code          4 
_shelx_F_calc_maximum      315.60 
_exptl_crystal_F_000      1064.00 
_reflns_d_resolution_high  0.6280 
 
loop_ 
 _symmetry_equiv_pos_as_xyz 
 'x, y, z' 
 '-x, -y, -z' 
 
_cell_length_a    11.2836 
_cell_length_b    14.9600 
_cell_length_c    15.1828 
_cell_angle_alpha 109.257 
_cell_angle_beta   98.503 
_cell_angle_gamma 105.743 
 
_shelx_F_squared_multiplier     1.000 
 
loop_ 
 _refln_index_h 
 _refln_index_k 
 _refln_index_l 
 _refln_F_squared_calc 
 _refln_F_squared_meas 
 _refln_F_squared_sigma 
 _refln_observed_status 
   1   0   0      450.75      428.20      6.80 o 
   2   0   0     5830.78     5726.90     73.10 o 
   3   0   0    16733.78    16505.71    162.08 o 
   4   0   0     1759.44     1844.96     21.21 o 
   5   0   0     1895.46     1987.32     18.48 o 
   6   0   0     6726.96     6600.19     54.04 o 
   7   0   0     1315.97     1320.93     14.57 o 
   8   0   0      771.00      759.41     10.84 o 
   9   0   0      594.99      551.37     12.30 o 
  10   0   0        5.13        0.25      4.05 o 
  11   0   0      210.22      206.01     11.32 o 
  12   0   0      185.74      178.45     11.20 o 
  13   0   0      129.70      156.54     13.60 o 
  14   0   0        0.19       -0.05     11.55 o 
  15   0   0        7.14       -4.00     13.56 o 
  16   0   0       37.47       44.70     18.07 o 
 -16   1   0        3.27        6.24     15.85 o 
 -15   1   0      124.50      110.63     16.22 o 
 -14   1   0       30.17       23.59      8.38 o 
 -13   1   0       40.39       42.34      7.41 o 
 -12   1   0      571.05      620.64     22.48 o 
 -11   1   0        0.17        2.07      4.83 o 
 -10   1   0      331.34      311.80     12.78 o 
  -9   1   0      843.25      856.22     17.55 o 
  -8   1   0      517.49      513.05      8.66 o 
  -7   1   0     1432.42     1424.49     15.61 o 
  -6   1   0     5458.21     5544.34     46.07 o 
  -5   1   0     8060.11     8121.43     74.51 o 
  -4   1   0      397.69      432.57      7.44 o 
  -3   1   0    10794.71    10735.00    118.88 o 
  -2   1   0     8638.68     8801.97    121.80 o 
   1   1   0    27624.11    28969.63    364.96 o 
   2   1   0      726.95      736.61     10.31 o 
   3   1   0     2194.38     2139.22     34.65 o 
   4   1   0    17640.77    17884.14    159.69 o 
   5   1   0       72.35       73.28      4.33 o 
   6   1   0     2615.68     2538.24     23.62 o 
   7   1   0     4765.04     4681.58     38.53 o 
   8   1   0      109.95      101.68      4.34 o 
   9   1   0      292.61      290.90      8.11 o 
  10   1   0     1515.00     1524.09     43.81 o 
  11   1   0       35.88       43.69      6.62 o 
  12   1   0      410.91      387.18     17.35 o 
  13   1   0      303.26      355.43     33.16 o 
  14   1   0       14.70       10.12      8.40 o 
  15   1   0       61.36       36.62     15.70 o 
  16   1   0       23.00       -4.82     13.48 o 
 -17   2   0       33.94       28.37     16.72 o 
 -16   2   0        1.00        4.28     10.69 o 
 -15   2   0       11.76       16.92      6.77 o 
 -14   2   0      472.78      501.12     17.41 o 
 -13   2   0        1.19        1.53      5.69 o 
 -12   2   0       96.88       91.08      8.69 o 
 -11   2   0     1528.41     1538.10     27.85 o 
 -10   2   0      264.71      245.91     10.36 o 
  -9   2   0     1610.10     1493.67     24.99 o 
  -8   2   0     4445.94     4467.91     39.57 o 
  -7   2   0       27.88       25.06      2.39 o 
  -6   2   0     6074.04     5924.88     49.33 o 
  -5   2   0     4471.45     4314.74     36.30 o 
  -4   2   0      786.03      930.34     13.10 o 
  -3   2   0      698.78      648.93     10.35 o 
  -2   2   0     9445.55     9744.10    123.15 o 
  -1   2   0     2193.00     2131.88     28.69 o 
   0   2   0    11178.32    11896.48    152.78 o 
   1   2   0    17115.21    17780.64    206.94 o 
   2   2   0      345.63      388.93      6.88 o 
   3   2   0    25589.63    26912.21    241.27 o 
   4   2   0      621.78      777.46     10.51 o 
   5   2   0     2726.69     2676.71     28.50 o 
   6   2   0     4206.23     4304.66     35.40 o 
   7   2   0      795.57      796.61     10.32 o 
   8   2   0     1659.95     1647.22     17.44 o 
   9   2   0      561.02      533.00     11.23 o 
  10   2   0      256.89      270.81     10.94 o 
  11   2   0      296.06      332.08     15.13 o 
  12   2   0        6.51        7.04      9.64 o 
  13   2   0      190.52      209.62     17.78 o 
  14   2   0       57.26       37.65     10.72 o 
  15   2   0        0.15        7.37     13.36 o 
  16   2   0       62.40       50.26     17.19 o 
 -17   3   0       16.10       26.46     13.63 o 
 -16   3   0        1.45       -7.84      7.95 o 
 -15   3   0       42.55       54.52      8.51 o 
 -14   3   0        0.35        0.30      6.89 o 
 -13   3   0      109.31      103.58     13.32 o 
 -12   3   0       12.39       15.03      7.02 o 
 -11   3   0      109.53      100.38      9.79 o 
 -10   3   0     3066.91     3005.00     50.20 o 
  -9   3   0      530.93      551.00     16.05 o 
  -8   3   0     1204.35     1174.34     15.14 o 
  -7   3   0     3381.43     3143.59     31.56 o 
  -6   3   0       12.30       19.15      6.10 o 
  -5   3   0     1165.46     1006.65     20.54 o 
  -4   3   0    10254.61    10255.71    279.75 o 
  -3   3   0     1192.94     1251.52     17.58 o 
  -2   3   0    22533.33    23779.94    408.04 o 
  -1   3   0     3460.83     3432.89     45.35 o 
   0   3   0     1116.46     1098.84     15.12 o 
   1   3   0    29061.01    29730.80    326.36 o 
   2   3   0    20697.70    22358.67    220.96 o 
   3   3   0      909.92      987.16     13.36 o 
   4   3   0     8145.96     8031.79     69.69 o 
   5   3   0     1380.82     1416.15     16.16 o 
   6   3   0      162.57      148.16      4.42 o 
   7   3   0     3709.91     3831.01     33.04 o 
   8   3   0       38.76       38.72      3.30 o 
   9   3   0       16.01       12.67      3.95 o 
  10   3   0      469.17      464.84     13.39 o 
  11   3   0       21.88       15.04      7.53 o 
  12   3   0        0.49        7.16      7.22 o 
  13   3   0      151.50      156.04     15.55 o 
  14   3   0       43.14       24.21     14.26 o 
 -17   4   0       50.04       43.13     13.66 o 
 -16   4   0      110.81      113.00     35.21 o 
 -15   4   0        0.64        1.04      7.22 o 
 -14   4   0      370.28      421.01     18.80 o 
 -13   4   0      254.57      265.15     15.38 o 
 -12   4   0        7.99        1.82      5.70 o 
 -11   4   0     2229.99     2253.66     42.22 o 
 -10   4   0     1109.35     1049.05     24.14 o 
  -9   4   0      102.26      109.88      7.85 o 
  -8   4   0     4703.31     4709.34     46.07 o 
  -7   4   0       15.82       15.03      2.47 o 
  -6   4   0      745.44      791.22     11.77 o 
  -5   4   0     9707.66     9565.29    158.19 o 
  -4   4   0      612.40      611.37     10.15 o 
  -3   4   0        1.83       -3.42      3.77 o 
  -2   4   0     4551.67     4851.72     49.49 o 
  -1   4   0      302.99      272.43      5.84 o 
   0   4   0     1744.83     1762.43     22.55 o 
   1   4   0      211.58      235.48      5.73 o 
   2   4   0     2391.20     2405.45     26.80 o 
   3   4   0     4449.66     4527.46     40.93 o 
   4   4   0       81.94       64.56      3.23 o 
   5   4   0     4972.70     4878.05     44.89 o 
   6   4   0      196.97      200.91      5.08 o 
   7   4   0      708.87      709.43     13.10 o 
   8   4   0     3120.95     3164.26     36.24 o 
   9   4   0       46.42       36.85      8.46 o 
  10   4   0      130.22      145.90      9.22 o 
  11   4   0      558.68      579.45     18.22 o 
  12   4   0       12.82       18.61      7.94 o 
  15   4   0        0.04      -12.42     12.42 o 
 -17   5   0       16.97        9.98     11.00 o 
 -16   5   0       80.97       76.47     14.04 o 
 -15   5   0       38.03       23.21     12.61 o 
 -14   5   0        1.76       -0.76      6.75 o 
 -13   5   0      744.52      739.63     32.76 o 
 -12   5   0       50.53       50.31      8.19 o 
 -11   5   0      118.93      136.81     10.66 o 
 -10   5   0     3431.66     3366.91     48.05 o 
  -9   5   0     1192.30     1184.66     27.09 o 
  -8   5   0     1666.12     1660.45     21.47 o 
  -7   5   0     9107.52     8718.72     75.58 o 
  -6   5   0      605.89      633.47     10.97 o 
  -5   5   0      231.59      191.65      4.31 o 
  -4   5   0    16683.31    17038.10    168.33 o 
  -3   5   0     1457.49     1527.59     18.83 o 
  -2   5   0      280.09      216.05      5.88 o 
  -1   5   0     1384.63     1287.92     17.92 o 
   0   5   0      333.27      352.02      7.46 o 
   1   5   0      154.96      153.53      9.04 o 
   2   5   0    11480.34    12443.05     97.24 o 
   3   5   0        4.93        0.50      1.34 o 
   4   5   0      137.19      126.09      4.02 o 
   5   5   0      154.06      143.90      4.73 o 
   6   5   0      444.11      433.05      8.11 o 
   7   5   0      701.67      701.10     11.83 o 
   8   5   0       54.68       37.16      4.76 o 
   9   5   0      820.05      828.24     16.93 o 
  10   5   0       17.03       14.65      5.29 o 
  11   5   0      101.98      129.79     10.78 o 
  12   5   0      155.84      152.17     20.47 o 
  13   5   0        3.73        9.73     12.83 o 
  14   5   0       53.76       58.96     16.98 o 
 -17   6   0        8.73       18.09     11.93 o 
 -16   6   0       95.50      108.21     15.96 o 
 -15   6   0       22.90       25.03     10.31 o 
 -14   6   0       15.18        5.72      6.61 o 
 -13   6   0      124.32      104.28     10.73 o 
 -12   6   0      262.39      317.17     20.56 o 
 -11   6   0       24.37       28.04      6.03 o 
 -10   6   0      783.77      754.29     20.58 o 
  -9   6   0     1836.06     1793.70     32.56 o 
  -8   6   0      398.29      421.90     15.34 o 
  -7   6   0       37.74       45.55      4.63 o 
  -6   6   0     5137.52     5162.95     44.33 o 
  -5   6   0       40.79       45.53      4.04 o 
  -4   6   0       33.55       45.74      3.08 o 
  -3   6   0    28482.63    28750.63    277.32 o 
  -2   6   0        0.78        2.93      3.46 o 
  -1   6   0     3219.99     3267.52     36.24 o 
   0   6   0     1932.74     1902.65     19.32 o 
   1   6   0        0.21        1.53      2.17 o 
   2   6   0     3612.56     3650.32     34.14 o 
   3   6   0     4955.33     4806.49     40.98 o 
   4   6   0       39.63       40.74      3.27 o 
   5   6   0     1439.26     1449.98     16.43 o 
   6   6   0     1089.49     1096.38     18.72 o 
   7   6   0       11.72        7.86      2.96 o 
   8   6   0     1624.45     1594.11     25.18 o 
   9   6   0      164.12      145.86      8.60 o 
  10   6   0       33.10       42.60      7.70 o 
  11   6   0      165.61      163.41     15.72 o 
  12   6   0        3.73        1.64     11.67 o 
  13   6   0       14.41       44.82     15.31 o 
  14   6   0       39.54       49.66     16.14 o 
 -17   7   0        3.68        9.56     10.77 o 
 -16   7   0       42.32       29.73     10.94 o 
 -15   7   0      179.34      207.84     15.67 o 
 -14   7   0       38.03       26.28      7.67 o 
 -13   7   0      592.87      534.01     19.40 o 
 -12   7   0      640.13      653.14     20.24 o 
 -11   7   0       14.40        8.01      4.21 o 
 -10   7   0      905.59      897.97     27.79 o 
  -9   7   0     1326.40     1229.12     24.98 o 
  -8   7   0       27.32       20.23      6.00 o 
  -7   7   0     2862.05     2785.79     32.47 o 
  -6   7   0     1017.37      992.63     13.79 o 
  -5   7   0       45.50       23.56      3.18 o 
  -4   7   0     7719.72     7793.04     73.73 o 
  -3   7   0      375.11      442.53      8.05 o 
  -2   7   0     1411.95     1376.73     15.89 o 
  -1   7   0     1297.87     1244.56     14.13 o 
   0   7   0      892.23      877.23     11.33 o 
   1   7   0      972.18      934.76     13.88 o 
   2   7   0      653.86      648.89      9.70 o 
   3   7   0     1929.51     1964.71     20.28 o 
   4   7   0     1795.69     1768.54     18.81 o 
   5   7   0        2.50        4.29      2.47 o 
   6   7   0     1718.46     1731.12     19.68 o 
   7   7   0      868.40      830.97     17.21 o 
   8   7   0        0.98       -2.77      4.13 o 
   9   7   0      653.43      712.59     18.43 o 
  10   7   0      183.54      181.97     11.05 o 
  11   7   0        1.00       17.77      9.15 o 
  12   7   0      124.99      109.16     18.14 o 
  13   7   0       28.74       13.74     13.82 o 
 -17   8   0       58.40       66.92     29.43 o 
 -16   8   0       12.46       32.05     11.09 o 
 -15   8   0       17.91       13.05      7.03 o 
 -14   8   0       78.44       95.21     15.82 o 
 -13   8   0       20.52       15.90      6.56 o 
 -12   8   0      425.33      419.00     15.75 o 
 -11   8   0      431.75      403.95     19.21 o 
 -10   8   0       14.00       15.04      4.54 o 
  -9   8   0     2007.00     1928.53     34.47 o 
  -8   8   0     1508.58     1456.85     23.85 o 
  -7   8   0        0.01        3.09      2.05 o 
  -6   8   0     6933.44     6788.60     65.37 o 
  -5   8   0     1283.26     1302.39     16.02 o 
  -4   8   0      178.25      224.86      7.38 o 
  -3   8   0    10381.65    10544.37    108.07 o 
  -2   8   0      365.30      408.66      6.94 o 
  -1   8   0       98.67      104.46      4.10 o 
   0   8   0    11095.22    11422.56     97.96 o 
   1   8   0     1945.80     2045.31     23.65 o 
   2   8   0       29.46       36.75      3.23 o 
   3   8   0     2118.81     2088.44     23.14 o 
   4   8   0      229.71      227.37      6.17 o 
   5   8   0       76.02       72.30      4.37 o 
   6   8   0      918.24      848.47     14.92 o 
   7   8   0      315.12      316.34     10.67 o 
   8   8   0       29.42       32.70      6.56 o 
   9   8   0       58.88       41.61      6.82 o 
  10   8   0      135.13      141.52     10.71 o 
  11   8   0       12.29        7.91      8.68 o 
  12   8   0        0.26        0.07      8.88 o 
  13   8   0       84.97      116.46     18.84 o 
 -17   9   0        0.25        0.78      9.11 o 
 -16   9   0        1.70        6.71      9.39 o 
 -15   9   0       53.16       41.87     10.24 o 
 -14   9   0       57.19       41.70      8.17 o 
 -13   9   0       59.94       53.38      7.75 o 
 -12   9   0      333.67      326.06     14.77 o 
 -11   9   0      190.06      159.31     17.26 o 
 -10   9   0        0.29        7.03      4.47 o 
  -9   9   0      260.26      261.75      9.44 o 
  -8   9   0      448.99      464.04     11.69 o 
  -7   9   0      321.47      336.37      9.19 o 
  -6   9   0      194.88      201.17      4.95 o 
  -5   9   0     6051.59     6088.24     56.18 o 
  -4   9   0        8.46       10.41      2.54 o 
  -3   9   0       36.83       51.63      3.47 o 
  -2   9   0     6117.77     6120.42     55.26 o 
  -1   9   0      317.83      292.50      6.69 o 
   0   9   0     1483.23     1525.07     18.19 o 
   1   9   0     8769.75     8603.82     88.39 o 
   2   9   0        1.17        5.73      2.44 o 
   3   9   0        9.47       11.33      2.97 o 
   4   9   0     3567.10     3597.71     36.84 o 
   5   9   0       65.92       59.37      6.24 o 
   6   9   0      455.17      448.69     13.03 o 
   7   9   0      575.99      572.58     18.67 o 
   8   9   0        0.51       -5.06      6.15 o 
   9   9   0      123.42      144.83      9.92 o 
  10   9   0      286.85      298.53     16.64 o 
  11   9   0       10.57        9.08      9.47 o 
  12   9   0        2.52        2.07     12.57 o 
 -17  10   0       85.68       95.09     14.90 o 
 -16  10   0       11.52        1.46      8.67 o 
 -15  10   0        3.32        5.58      4.19 o 
 -14  10   0      403.04      380.12     17.30 o 
 -13  10   0       11.73       12.67      6.33 o 
 -12  10   0       66.50       70.53      9.48 o 
 -11  10   0     1034.55     1001.25     21.54 o 
 -10  10   0        7.69        6.12      4.85 o 
  -9  10   0       86.43       82.41      6.46 o 
  -8  10   0     1251.30     1284.44     22.02 o 
  -7  10   0      117.97      113.59      9.07 o 
  -6  10   0     1567.52     1560.93     22.44 o 
  -5  10   0      993.73      971.68     14.04 o 
  -4  10   0     1326.49     1339.23     14.18 o 
  -3  10   0     1503.63     1487.23     16.36 o 
  -2  10   0     1180.93     1167.95     15.07 o 
  -1  10   0      775.69      824.92     12.35 o 
   0  10   0      316.56      302.59      7.41 o 
   1  10   0      292.04      284.38     12.08 o 
   2  10   0     1856.81     1832.75     23.55 o 
   3  10   0       83.41      100.88      5.93 o 
   4  10   0       81.02       89.48      6.95 o 
   5  10   0     1940.68     1928.24     29.58 o 
   6  10   0        2.68       -1.88      4.52 o 
   7  10   0      378.74      400.43     17.48 o 
   8  10   0      361.20      359.54     30.67 o 
   9  10   0        1.15       11.69      7.40 o 
  10  10   0       96.40       89.65     14.99 o 
  11  10   0      105.26      113.57     15.28 o 
  12  10   0        3.25        0.26     13.46 o 
 -17  11   0        0.39       -0.23      8.85 o 
 -16  11   0       24.30       16.10      9.81 o 
 -15  11   0        2.64       11.08      9.04 o 
 -14  11   0        0.02        3.74      7.22 o 
 -13  11   0      308.85      305.26     15.63 o 
 -12  11   0        4.15        7.05      4.62 o 
 -11  11   0       46.52       42.88      6.68 o 
 -10  11   0     1248.55     1220.57     23.50 o 
  -9  11   0      227.70      223.68     10.21 o 
  -8  11   0      217.73      200.48      7.99 o 
  -7  11   0     1521.54     1488.29     26.23 o 
  -6  11   0       52.84       63.15      3.77 o 
  -5  11   0     2199.70     2305.74     26.52 o 
  -4  11   0     1825.88     1811.61     18.37 o 
  -3  11   0      378.58      363.59      8.81 o 
  -2  11   0     2253.66     2187.51     24.56 o 
  -1  11   0     1567.09     1528.61     19.18 o 
   0  11   0       19.79       22.06      3.61 o 
   1  11   0      729.81      749.44     13.73 o 
   2  11   0      380.71      396.90     12.80 o 
   3  11   0       89.34       80.67      7.90 o 
   4  11   0     1148.94     1153.81     21.29 o 
   5  11   0       86.24       86.77      7.57 o 
   6  11   0       33.15       48.62      7.91 o 
   7  11   0      144.80      131.85     12.66 o 
   8  11   0        9.32        1.95     10.79 o 
   9  11   0       64.36       62.21     10.88 o 
  10  11   0       83.31       57.40     14.07 o 
  11  11   0       21.69       18.84     10.20 o 
 -17  12   0       12.00       13.30      9.72 o 
 -16  12   0       78.44       57.48     29.68 o 
 -15  12   0       26.83       18.79      9.45 o 
 -14  12   0       91.58      109.44     11.75 o 
 -13  12   0       51.22       45.82      6.88 o 
 -12  12   0      111.76      108.74      8.77 o 
 -11  12   0      249.81      239.54     11.13 o 
 -10  12   0        0.13        6.96      3.91 o 
  -9  12   0      443.88      405.87     11.91 o 
  -8  12   0      500.87      526.79     17.33 o 
  -7  12   0      362.61      365.94     13.71 o 
  -6  12   0     1436.56     1449.35     19.08 o 
  -5  12   0       92.33       92.84      5.07 o 
  -4  12   0     1267.08     1349.29     36.01 o 
  -3  12   0     1201.64     1187.67     16.31 o 
  -2  12   0       29.13       34.54      4.05 o 
  -1  12   0     2116.37     2070.50     24.58 o 
   0  12   0      899.60      860.10     14.85 o 
   1  12   0       63.73       59.33      6.48 o 
   2  12   0     1456.10     1396.78     26.45 o 
   3  12   0      206.58      185.38     10.96 o 
   4  12   0        9.44        7.33      5.47 o 
   5  12   0      574.69      632.40     18.19 o 
   6  12   0      109.45       90.09      9.33 o 
   7  12   0       31.65       31.77      8.45 o 
   8  12   0      164.76      180.15     15.16 o 
   9  12   0       38.26       29.47      9.79 o 
  10  12   0        5.94       10.78      9.76 o 
 -17  13   0        7.36       -2.35     21.00 o 
 -16  13   0       89.60       87.95     13.53 o 
 -15  13   0       41.63       48.92     10.59 o 
 -14  13   0        0.83       11.64      6.39 o 
 -13  13   0      271.59      298.48     13.97 o 
 -12  13   0       97.98       96.91      8.45 o 
 -11  13   0       22.48       20.46      5.27 o 
 -10  13   0      813.75      797.65     18.32 o 
  -9  13   0       33.27       33.87      5.24 o 
  -8  13   0        9.07        9.76      6.47 o 
  -7  13   0      461.20      495.23     21.78 o 
  -6  13   0        1.54        1.02      2.75 o 
  -5  13   0       40.08       38.69      4.84 o 
  -4  13   0     1906.17     1891.59     26.83 o 
  -3  13   0       37.10       40.68      4.84 o 
  -2  13   0      131.41      126.63      6.96 o 
  -1  13   0      538.78      560.78     13.29 o 
   0  13   0      394.79      390.21     17.51 o 
   1  13   0      115.95      109.22      9.41 o 
   2  13   0        4.49       11.58      4.98 o 
   3  13   0      647.82      661.14     21.46 o 
   4  13   0      116.26      101.83      9.43 o 
   5  13   0        5.27        4.89      5.74 o 
   6  13   0      254.61      278.78     14.57 o 
   7  13   0        5.77        9.02      7.68 o 
   8  13   0       11.36       13.75      9.11 o 
   9  13   0       62.81       57.21     11.38 o 
  10  13   0        3.21       13.99      9.29 o 
 -16  14   0        8.12        2.91      8.77 o 
 -15  14   0       56.13       63.23     17.20 o 
 -14  14   0       10.81       -7.59      7.93 o 
 -13  14   0       15.85        8.76      5.12 o 
 -12  14   0      258.80      249.06     12.19 o 
 -11  14   0       14.96       11.10      5.26 o 
 -10  14   0        0.91        3.71      4.42 o 
  -9  14   0     1113.86     1120.09     21.93 o 
  -8  14   0       25.90       40.09      5.72 o 
  -7  14   0        4.93       11.74      4.45 o 
  -6  14   0     1060.03     1080.29     25.87 o 
  -5  14   0       80.98       95.54      6.41 o 
  -4  14   0      176.94      203.75      8.74 o 
  -3  14   0     1915.67     1898.02     31.06 o 
  -2  14   0      104.39      122.94      8.96 o 
  -1  14   0       22.69       19.91      5.33 o 
   0  14   0     1713.77     1668.29     30.35 o 
   1  14   0       41.07       47.56      8.97 o 
   2  14   0      301.25      310.15     22.21 o 
   3  14   0      279.20      255.16     17.36 o 
   4  14   0       31.59       33.39      8.20 o 
   5  14   0       23.59       20.66      7.11 o 
   6  14   0       39.63       33.40     10.33 o 
   7  14   0       10.50       -4.71      7.82 o 
   8  14   0       36.50        9.56      8.88 o 
   9  14   0        0.25        0.77      9.38 o 
 -16  15   0        1.09       -1.66     11.22 o 
 -15  15   0       36.65       15.24      8.86 o 
 -14  15   0       21.77       16.25      9.58 o 
 -13  15   0       32.74       18.21      7.09 o 
 -12  15   0       46.78       56.21      7.41 o 
 -11  15   0       24.08       18.27      5.53 o 
 -10  15   0       73.18       84.01      7.47 o 
  -9  15   0       71.19       69.91      6.80 o 
  -8  15   0      313.38      314.21     11.98 o 
  -7  15   0        8.07        3.74      4.90 o 
  -6  15   0        1.36        4.51      3.67 o 
  -5  15   0      378.12      411.80     12.63 o 
  -4  15   0        9.00        2.33      4.13 o 
  -3  15   0      120.75      129.49      9.03 o 
  -2  15   0      421.47      405.24     15.18 o 
  -1  15   0       19.31       11.87      6.53 o 
   0  15   0       39.03       41.65      6.53 o 
   1  15   0      483.75      488.19     18.54 o 
   2  15   0        6.61       -1.68      3.45 o 
   3  15   0      253.21      224.59     18.99 o 
   4  15   0      346.40      339.93     17.98 o 
   5  15   0        0.57       -1.36      6.21 o 
   6  15   0       85.03       95.10     10.59 o 
   7  15   0       82.24       79.37     12.38 o 
   8  15   0        2.69       10.05      8.79 o 
 -16  16   0        0.58        5.96      8.77 o 
 -15  16   0       19.83       10.44     12.32 o 
 -14  16   0       70.28       77.82     11.55 o 
 -13  16   0        0.30       -3.23      7.01 o 
 -12  16   0       77.30       80.32      8.21 o 
 -11  16   0      210.28      215.64     11.21 o 
 -10  16   0        4.50        0.16      6.51 o 
  -9  16   0      263.40      259.54     13.27 o 
  -8  16   0      203.20      196.06     11.84 o 
  -7  16   0        2.45       -1.82      4.75 o 
  -6  16   0      313.38      317.19     11.29 o 
  -5  16   0       67.68       87.15      7.56 o 
  -4  16   0       33.58       29.16      5.84 o 
  -3  16   0      630.70      672.46     17.97 o 
  -2  16   0        2.16       -3.99      3.99 o 
  -1  16   0       22.88       21.87      6.91 o 
   0  16   0       61.99       74.49      9.69 o 
   1  16   0        0.14        2.77      8.39 o 
   2  16   0       53.44       66.37     11.59 o 
   3  16   0       30.39       27.11      9.63 o 
   4  16   0       63.92       53.38     10.36 o 
   5  16   0       63.71       52.91     10.42 o 
   6  16   0        8.57       11.21      9.31 o 
   7  16   0       56.53       61.14     14.76 o 
 -15  17   0        1.46        5.54      8.02 o 
 -14  17   0        5.38        2.65     15.90 o 
 -13  17   0       63.36       49.65      9.71 o 
 -12  17   0        0.06        5.79      6.79 o 
 -11  17   0       70.06       60.11      7.42 o 
 -10  17   0       63.52       64.15      8.63 o 
  -9  17   0        2.39       -5.14      5.14 o 
  -8  17   0      248.29      254.97     14.03 o 
  -7  17   0      204.74      203.59     13.04 o 
  -6  17   0        1.51        7.50      5.11 o 
  -5  17   0      440.52      474.95     14.87 o 
  -4  17   0       57.69       63.12      7.69 o 
  -3  17   0        4.02        2.21      4.94 o 
  -2  17   0      262.50      241.31     13.84 o 
  -1  17   0       69.70       88.93     14.29 o 
   0  17   0        0.73       -5.62      5.62 o 
   1  17   0      334.73      324.65     24.38 o 
   2  17   0       12.76       12.39      8.73 o 
   3  17   0       21.78       16.26      8.27 o 
   4  17   0       78.34       49.33     10.66 o 
   5  17   0        0.49       -6.53      8.62 o 
   6  17   0        2.50       22.09     11.19 o 
 -14  18   0       45.64       59.29     10.87 o 
 -13  18   0        3.29        5.93      9.68 o 
 -12  18   0        0.39       18.99      8.62 o 
 -11  18   0       42.92       46.14      9.72 o 
 -10  18   0        5.50        5.33      5.49 o 
  -9  18   0        0.56        1.25      6.37 o 
  -8  18   0       46.75       60.73     17.24 o 
  -7  18   0       64.81       59.83      9.35 o 
  -6  18   0       14.51       92.57     20.82 o 
  -5  18   0        6.17        4.77      5.06 o 
  -4  18   0      150.42      151.97     12.02 o 
  -3  18   0        0.03        2.82      6.10 o 
  -2  18   0        2.12       -1.85      6.01 o 
  -1  18   0      139.75      173.02     14.21 o 
   0  18   0        0.04        0.71      6.63 o 
   1  18   0        4.04       16.52      9.98 o 
   2  18   0      127.56      139.39     16.36 o 
   3  18   0        0.12        2.30      9.88 o 
   4  18   0       14.54       13.08      8.85 o 
   5  18   0       78.48       87.52     15.55 o 
 -14  19   0        2.27       -1.56      9.01 o 
 -13  19   0       88.59       85.00     13.30 o 
 -12  19   0        0.05       -0.15      7.98 o 
 -11  19   0       34.51       36.64      9.48 o 
 -10  19   0       74.70       96.50     12.61 o 
  -9  19   0        3.99       -0.79      6.79 o 
  -8  19   0       30.51       24.26      8.26 o 
  -7  19   0      234.37      254.43     24.51 o 
  -6  19   0       13.87       25.03      7.01 o 
  -5  19   0       32.92       37.59      7.29 o 
  -4  19   0      109.52      111.41     11.17 o 
  -3  19   0        9.14        5.67      8.51 o 
  -2  19   0       46.28       65.44     10.33 o 
  -1  19   0       18.01       12.02      7.36 o 
   0  19   0       53.65       31.45      8.90 o 
   1  19   0        6.47       18.78      7.88 o 
   2  19   0        0.03       14.23      8.79 o 
   3  19   0       35.27       43.33     10.36 o 
 -13  20   0        0.00        7.26      8.52 o 
 -12  20   0       31.00       42.01     10.15 o 
 -11  20   0        0.58        4.31      7.68 o 
 -10  20   0        1.81        7.21      8.44 o 
  -9  20   0       75.90       58.14     11.78 o 
  -8  20   0        9.02        8.78      9.23 o 
  -7  20   0       80.46       72.91     13.10 o 
  -6  20   0       88.17       98.49     22.70 o 
  -5  20   0        4.25        7.09      6.34 o 
  -4  20   0       65.98       46.57     16.34 o 
  -3  20   0       87.48      108.42     12.16 o 
  -2  20   0       10.68        3.51      7.61 o 
  -1  20   0       95.67       97.54     12.55 o 
   0  20   0       22.58       15.59      8.23 o 
   1  20   0        0.28       -5.67      6.68 o 
   2  20   0       25.92       25.56      8.78 o 
 -11  21   0        3.56        4.54      8.81 o 
 -10  21   0       15.79       14.03      9.19 o 
  -9  21   0        0.13       -7.45      7.45 o 
  -8  21   0       10.52       15.01      9.41 o 
  -7  21   0       19.23       25.07     10.71 o 
  -6  21   0        4.21       -7.83      8.19 o 
  -5  21   0        9.11        7.22      7.79 o 
  -4  21   0       20.47       29.30      8.28 o 
  -3  21   0       20.37       37.91      9.17 o 
  -2  21   0        6.49       12.55      7.70 o 
  -1  21   0        7.33        8.61      9.10 o 
   0  21   0       30.53       22.94      9.10 o 
  -9  22   0       47.12       68.44     13.05 o 
  -8  22   0        2.84       -1.20      9.17 o 
  -7  22   0        0.70       -1.86      8.89 o 
  -6  22   0       66.25       88.00     15.48 o 
  -5  22   0        5.82        7.94     10.45 o 
  -4  22   0        1.70       13.47     10.57 o 
  -3  22   0       37.44       43.42      9.51 o 
   2 -22   1        3.50        4.56      7.22 o 
   3 -22   1        2.45        4.44      7.11 o 
   4 -22   1       17.16       21.12      7.98 o 
   5 -22   1        8.56        9.24      7.87 o 
   6 -22   1        9.10       11.42      9.31 o 
   7 -22   1       12.06       15.97      9.82 o 
   8 -22   1       12.83       17.10      9.41 o 
   9 -22   1        1.68        5.40      9.02 o 
  10 -22   1        0.83       -4.49      7.92 o 
  -1 -21   1       36.30       63.67     17.66 o 
   0 -21   1        0.48        2.06      6.95 o 
   1 -21   1       17.72       22.94      9.14 o 
   2 -21   1       61.77       65.90     10.69 o 
   3 -21   1        0.81       -1.25      6.79 o 
   4 -21   1       16.41       24.63      8.03 o 
   5 -21   1       74.59       66.53      9.63 o 
   6 -21   1        0.98       11.99      7.82 o 
   7 -21   1       67.15       65.96     12.37 o 
   8 -21   1       67.86       60.57     11.92 o 
   9 -21   1        3.04        6.31      8.24 o 
  10 -21   1       19.85        9.43      8.32 o 
  11 -21   1        9.76       13.82      8.12 o 
  -2 -20   1       11.30        0.19      8.04 o 
  -1 -20   1        0.27       -1.18      6.79 o 
   0 -20   1       21.29       26.08      8.56 o 
   1 -20   1        4.00        9.26      7.79 o 
   2 -20   1        1.45       14.49      7.10 o 
   3 -20   1       82.33       84.98     10.74 o 
   4 -20   1        1.40        0.61      5.84 o 
   5 -20   1       54.07       52.29     14.72 o 
   6 -20   1       74.52       79.69     15.63 o 
   7 -20   1        5.02       15.77      8.67 o 
   8 -20   1       83.79       82.40     12.33 o 
   9 -20   1       48.45       43.07     10.55 o 
  10 -20   1        7.13        8.83      7.32 o 
  11 -20   1       52.48       63.15     10.51 o 
  12 -20   1        9.26        9.78      7.35 o 
  13 -20   1        0.16       24.32      8.74 o 
  -4 -19   1       52.04       30.52      9.90 o 
  -3 -19   1       38.45       49.75     24.54 o 
  -2 -19   1        3.51        7.67      8.86 o 
  -1 -19   1      102.60      128.31     13.53 o 
   0 -19   1       23.99       12.30      7.66 o 
   1 -19   1        9.78       11.66      7.05 o 
   2 -19   1      153.13      161.94     13.42 o 
   3 -19   1        0.28        4.32      5.97 o 
   4 -19   1        8.20        2.19      6.03 o 
   5 -19   1       82.65       74.86      9.07 o 
   6 -19   1        0.83       14.95      6.94 o 
   7 -19   1        1.71       14.29      7.03 o 
   8 -19   1       76.50       76.91     10.66 o 
   9 -19   1       17.17       32.27      6.48 o 
  10 -19   1        3.85       10.35      6.07 o 
  11 -19   1       26.65       28.02      8.40 o 
  12 -19   1       72.79       75.99     11.13 o 
  13 -19   1        1.65        3.53      7.78 o 
  14 -19   1        3.99       12.41     18.46 o 
  -5 -18   1       33.03       31.28      9.96 o 
  -4 -18   1        6.52       14.30      8.27 o 
  -3 -18   1      118.37      111.89     13.25 o 
  -2 -18   1       47.54       35.74     10.85 o 
  -1 -18   1        8.63       -3.21      9.56 o 
   0 -18   1      173.47      200.13     15.02 o 
   1 -18   1       16.62       10.55      8.09 o 
   2 -18   1        0.79        0.72      5.56 o 
   3 -18   1      209.57      189.83     13.21 o 
   4 -18   1        3.11        5.46      5.77 o 
   5 -18   1       14.46       13.13      5.68 o 
   6 -18   1      282.81      323.33     18.35 o 
   7 -18   1        0.85       -5.72      5.72 o 
   8 -18   1       34.45       42.65     10.65 o 
   9 -18   1      195.81      202.26     13.90 o 
  10 -18   1        3.01       -0.81      5.03 o 
  11 -18   1        2.10        8.10      5.48 o 
  12 -18   1       58.89       58.36      9.22 o 
  13 -18   1        9.85        2.61      9.99 o 
  14 -18   1        4.53       -0.49     15.81 o 
  -6 -17   1       29.92       23.64      8.29 o 
  -5 -17   1        1.09       -3.48      6.66 o 
  -4 -17   1        5.21       -6.82      6.82 o 
  -3 -17   1      150.70      145.82     13.95 o 
  -2 -17   1        1.28       -2.03     12.40 o 
  -1 -17   1        0.03       -5.41      5.41 o 
   0 -17   1       45.36       47.98      8.54 o 
   1 -17   1      169.35      160.53     12.59 o 
   2 -17   1        3.28       -5.06      5.06 o 
   3 -17   1        0.21        2.67      5.34 o 
   4 -17   1      377.26      413.08     17.49 o 
   5 -17   1       33.21       32.13      5.44 o 
   6 -17   1       31.44       29.36      5.17 o 
   7 -17   1      392.09      402.94     15.87 o 
   8 -17   1       18.28        8.36      5.33 o 
   9 -17   1        7.49        9.23      4.93 o 
  10 -17   1      273.07      276.97     16.17 o 
  11 -17   1        2.30        5.52      4.92 o 
  12 -17   1       48.61       47.51      8.52 o 
  13 -17   1       75.66       69.49     10.47 o 
  14 -17   1        0.05       -5.20      6.74 o 
  15 -17   1       19.50       17.25      8.26 o 
  -7 -16   1        5.10        1.65      8.96 o 
  -6 -16   1       26.49       25.39      8.17 o 
  -5 -16   1      110.48      127.61     13.30 o 
  -4 -16   1        3.96       -3.25      8.95 o 
  -3 -16   1      154.86      161.16     23.89 o 
  -2 -16   1      450.58      458.53     21.82 o 
  -1 -16   1        0.17        7.35      6.00 o 
   0 -16   1      330.37      339.51     15.43 o 
   1 -16   1      336.22      323.81     19.58 o 
   2 -16   1      107.69      103.25      9.13 o 
   3 -16   1      305.21      323.73     15.34 o 
   4 -16   1      208.65      188.77      9.20 o 
   5 -16   1      258.60      247.82     10.23 o 
   6 -16   1       30.42       19.71      4.54 o 
   7 -16   1       11.80        3.00      8.23 o 
   8 -16   1      114.59      113.27      8.80 o 
   9 -16   1       86.86       92.73     12.46 o 
  10 -16   1       23.75       32.88      7.04 o 
  11 -16   1      111.28      108.86      8.51 o 
  12 -16   1       29.05       20.45      6.04 o 
  13 -16   1       76.67       69.90     10.22 o 
  14 -16   1        9.31        8.56      8.01 o 
  15 -16   1        0.23        4.14      7.41 o 
  16 -16   1       13.43        7.15     11.75 o 
  -8 -15   1        0.01       -2.23      8.52 o 
  -7 -15   1       75.48       92.13     13.76 o 
  -6 -15   1        5.86        3.63      6.50 o 
  -5 -15   1       29.31       21.33      8.27 o 
  -4 -15   1      155.97      153.19     13.61 o 
  -3 -15   1       24.94       30.60      8.13 o 
  -2 -15   1      265.96      222.13     14.91 o 
  -1 -15   1      304.29      301.32     14.79 o 
   0 -15   1        0.62        4.21      4.79 o 
   1 -15   1      296.06      302.78     12.86 o 
   2 -15   1      588.99      623.30     15.07 o 
   3 -15   1        3.59        2.20      3.93 o 
   4 -15   1      658.19      678.84     17.66 o 
   5 -15   1      404.93      402.61     10.99 o 
   6 -15   1       34.68       29.50      4.27 o 
   7 -15   1      628.17      697.49     31.70 o 
   8 -15   1      173.73      163.66      8.73 o 
   9 -15   1        4.29        7.05      4.44 o 
  10 -15   1      248.52      268.08     10.86 o 
  11 -15   1        9.84       19.16      5.02 o 
  12 -15   1        0.30        2.64      7.39 o 
  13 -15   1      118.73      133.47     10.29 o 
  14 -15   1        3.57        2.35      9.16 o 
  15 -15   1        0.03       -4.08      7.27 o 
  16 -15   1       25.07       33.25     10.24 o 
  -9 -14   1        2.60        7.54     10.69 o 
  -8 -14   1       95.02       83.82     12.37 o 
  -7 -14   1        6.97        5.93      8.01 o 
  -6 -14   1        0.39       -5.57      5.80 o 
  -5 -14   1      295.77      319.10     14.85 o 
  -4 -14   1        6.79       24.09      7.53 o 
  -3 -14   1       13.42        5.50      6.25 o 
  -2 -14   1      450.46      416.33     22.61 o 
  -1 -14   1       13.81       22.72      6.21 o 
   0 -14   1        0.20       -2.16      5.62 o 
   1 -14   1      384.82      400.82     13.65 o 
   2 -14   1      449.06      436.47     14.31 o 
   3 -14   1       66.54       64.47      6.68 o 
   4 -14   1        1.78        2.01      3.41 o 
   5 -14   1     1005.97     1029.34     23.61 o 
   6 -14   1      145.71      155.24      8.43 o 
   7 -14   1        0.33        4.16      3.00 o 
   8 -14   1     1664.72     1681.29     27.34 o 
   9 -14   1      142.64      141.06      8.07 o 
  10 -14   1        3.43        8.60      4.01 o 
  11 -14   1      502.39      525.50     14.94 o 
  12 -14   1       98.14       88.91      8.42 o 
  13 -14   1       51.66       39.16      7.00 o 
  14 -14   1      174.95      181.46     15.59 o 
  15 -14   1        2.64        5.11      8.35 o 
  16 -14   1       25.30       27.08      9.47 o 
 -10 -13   1       36.47       42.50     10.34 o 
  -9 -13   1       41.11       26.70      9.77 o 
  -8 -13   1        0.10        4.19      8.01 o 
  -7 -13   1      246.64      268.90     21.36 o 
  -6 -13   1       75.48       79.06      9.21 o 
  -5 -13   1       44.43       34.64      7.04 o 
  -4 -13   1      691.75      717.36     22.63 o 
  -3 -13   1        0.55       -3.44      4.82 o 
  -2 -13   1        7.86       13.80      6.85 o 
  -1 -13   1     1318.55     1290.37     24.88 o 
   0 -13   1       32.37       41.87      4.98 o 
   1 -13   1      303.20      289.02      9.70 o 
   2 -13   1     5053.55     5022.33     59.60 o 
   3 -13   1      539.14      562.18      9.92 o 
   4 -13   1      797.08      827.49     13.83 o 
   5 -13   1     1159.05     1158.91     26.95 o 
   6 -13   1      129.33      125.35      8.50 o 
   7 -13   1       56.71       56.49     10.51 o 
   8 -13   1       16.21       21.51      5.79 o 
   9 -13   1      682.12      660.59     15.36 o 
  10 -13   1       23.70       36.07      8.48 o 
  11 -13   1        0.08       -4.39      4.39 o 
  12 -13   1      197.64      199.48     10.95 o 
  13 -13   1        2.36       -0.14      5.09 o 
  14 -13   1        0.64        0.73      5.78 o 
  15 -13   1       76.95       86.27     12.89 o 
  16 -13   1        0.33       10.14      8.75 o 
  17 -13   1        3.88        9.90      9.66 o 
 -10 -12   1       17.63       18.35      8.82 o 
  -9 -12   1       73.71       72.88     11.80 o 
  -8 -12   1        0.13       -4.58      7.25 o 
  -7 -12   1       15.81       20.39      7.94 o 
  -6 -12   1      195.80      193.27     18.29 o 
  -5 -12   1       41.07       28.89      9.85 o 
  -4 -12   1      135.96      106.64      8.94 o 
  -3 -12   1     1062.62     1013.03     21.84 o 
  -2 -12   1       47.16       30.01      5.52 o 
  -1 -12   1      137.27      128.15      7.62 o 
   0 -12   1     1243.59     1193.68     16.63 o 
   1 -12   1       65.08       66.88      6.44 o 
   2 -12   1      595.79      610.88     10.85 o 
   3 -12   1     2835.32     2895.49     28.36 o 
   4 -12   1      347.57      318.42      8.83 o 
   5 -12   1     1657.59     1684.04     25.15 o 
   6 -12   1     1928.51     1972.53     41.19 o 
   7 -12   1       79.70       89.14     11.54 o 
   8 -12   1      740.34      754.74     15.02 o 
   9 -12   1      340.29      360.98     10.81 o 
  10 -12   1        3.04        3.55      3.83 o 
  11 -12   1      323.35      317.86     11.93 o 
  12 -12   1      124.12      126.97      9.44 o 
  13 -12   1        0.43        1.58      4.98 o 
  14 -12   1      135.15      142.95     10.95 o 
  15 -12   1       57.79       59.84     14.74 o 
  16 -12   1       24.57       23.62     17.30 o 
  17 -12   1       34.52       29.40     10.86 o 
 -11 -11   1        3.57       -4.50     13.98 o 
 -10 -11   1       78.76       72.69     11.23 o 
  -9 -11   1      101.47      107.49     12.43 o 
  -8 -11   1        1.62        6.25      6.95 o 
  -7 -11   1      405.09      416.14     21.88 o 
  -6 -11   1      239.24      236.97     15.67 o 
  -5 -11   1        6.52        3.65      5.09 o 
  -4 -11   1      708.56      706.66     15.69 o 
  -3 -11   1      147.75      138.26      8.98 o 
  -2 -11   1     1056.58      973.82     21.25 o 
  -1 -11   1       36.16       34.21      3.50 o 
   0 -11   1        0.74        1.71      2.66 o 
   1 -11   1     1773.73     1763.02     20.80 o 
   2 -11   1       80.59       86.67      4.55 o 
   3 -11   1      165.07      179.05      5.25 o 
   4 -11   1      890.61      910.92     13.56 o 
   5 -11   1     1032.51     1042.46     15.01 o 
   6 -11   1      783.66      798.12     17.91 o 
   7 -11   1     1045.18     1011.03     36.23 o 
   8 -11   1      453.40      419.12     10.49 o 
   9 -11   1     2130.47     2007.96     31.41 o 
  10 -11   1      726.73      741.50     17.37 o 
  11 -11   1        0.85        3.51      4.25 o 
  12 -11   1      539.40      536.70     16.09 o 
  13 -11   1      144.75      129.51     16.31 o 
  14 -11   1       12.08        2.83     19.55 o 
  15 -11   1      295.33      292.08     19.57 o 
  16 -11   1        2.16        5.68      4.36 o 
  17 -11   1        0.28        1.12      8.62 o 
 -12 -10   1        7.44       27.22     14.70 o 
 -11 -10   1       67.60       57.66     17.58 o 
 -10 -10   1       21.71        0.68      9.43 o 
  -9 -10   1      141.44      136.95     12.72 o 
  -8 -10   1      566.65      614.40     28.10 o 
  -7 -10   1      103.51      106.42      9.28 o 
  -6 -10   1     1349.59     1287.78     30.21 o 
  -5 -10   1     1190.12     1174.79     24.23 o 
  -4 -10   1       89.89      103.49      7.02 o 
  -3 -10   1     2966.97     2907.04     37.10 o 
  -2 -10   1     1732.67     1676.76     20.18 o 
  -1 -10   1        0.73        0.65      1.88 o 
   0 -10   1     6408.34     6261.80     57.24 o 
   1 -10   1     1137.00     1168.20     14.96 o 
   2 -10   1        2.68        6.38      2.96 o 
   3 -10   1     3899.10     3875.89     34.15 o 
   4 -10   1      284.60      313.16      7.38 o 
   5 -10   1       48.64       57.76      4.30 o 
   6 -10   1     3119.16     3164.16     48.76 o 
   7 -10   1       18.62       24.10      6.10 o 
   8 -10   1      133.79      152.56      6.98 o 
   9 -10   1      553.00      540.54     13.49 o 
  10 -10   1      565.49      520.67     14.38 o 
  11 -10   1       26.72       23.80      7.92 o 
  12 -10   1       82.98      100.73      9.64 o 
  13 -10   1      218.63      214.31     15.49 o 
  14 -10   1       14.06       16.00     13.10 o 
  15 -10   1        4.95       10.33      8.65 o 
  16 -10   1       44.14       45.86     16.01 o 
  17 -10   1        3.03        8.25     10.07 o 
 -12  -9   1      112.40      125.74     21.04 o 
 -11  -9   1        0.08        2.10     13.18 o 
 -10  -9   1       15.40       25.13     12.61 o 
  -9  -9   1      236.67      227.02     12.21 o 
  -8  -9   1       16.78       16.52      5.71 o 
  -7  -9   1      249.94      243.31      9.97 o 
  -6  -9   1      550.09      566.35     14.23 o 
  -5  -9   1      947.93      934.19     17.75 o 
  -4  -9   1      598.17      571.53     11.56 o 
  -3  -9   1      448.11      452.72      8.68 o 
  -2  -9   1     3487.15     3466.30     34.50 o 
  -1  -9   1     1062.92     1016.45     15.46 o 
   0  -9   1     1217.13     1300.96     15.78 o 
   1  -9   1     7089.82     6980.27     66.18 o 
   2  -9   1     1564.67     1566.15     18.45 o 
   3  -9   1      311.29      339.17      7.52 o 
   4  -9   1     6569.06     6458.11     58.67 o 
   5  -9   1     2008.35     1993.17     22.45 o 
   6  -9   1      181.10      200.57      7.07 o 
   7  -9   1     5356.11     5453.37     53.14 o 
   8  -9   1       61.63       60.36      5.18 o 
   9  -9   1      239.07      228.69      9.19 o 
  10  -9   1     2168.19     2076.34     45.70 o 
  11  -9   1        0.01       -3.78      3.90 o 
  12  -9   1      225.70      211.74     13.27 o 
  13  -9   1      285.30      319.98     30.67 o 
  14  -9   1       18.13       12.68      6.88 o 
  15  -9   1       46.45       33.59     18.39 o 
  16  -9   1       60.49       74.15     13.54 o 
  17  -9   1       14.58       14.84     10.78 o 
 -13  -8   1       12.12       14.52     13.81 o 
 -12  -8   1        0.41      -10.05     10.05 o 
 -11  -8   1      217.17      208.68     15.78 o 
 -10  -8   1        2.73       -0.46      5.24 o 
  -9  -8   1      118.03      113.19      8.93 o 
  -8  -8   1      983.52      994.81     19.09 o 
  -7  -8   1        4.58        2.31      3.78 o 
  -6  -8   1      262.29      229.95      7.99 o 
  -5  -8   1     2798.42     2822.11     27.48 o 
  -4  -8   1       19.14       20.63      2.86 o 
  -3  -8   1      195.73      198.61      5.65 o 
  -2  -8   1     5533.96     5386.33     46.06 o 
  -1  -8   1     2359.96     2328.53     61.14 o 
   0  -8   1       11.33       16.85      2.51 o 
   1  -8   1     1131.20     1127.06     14.10 o 
   2  -8   1     3554.05     3375.47     38.49 o 
   3  -8   1        1.61       -0.52      1.96 o 
   4  -8   1     2708.91     2855.01     28.69 o 
   5  -8   1     7105.11     7263.85     70.89 o 
   6  -8   1      120.50      155.98      6.54 o 
   7  -8   1        7.80        1.71      1.99 o 
   8  -8   1      877.17      871.55     16.94 o 
   9  -8   1      212.57      188.28      8.82 o 
  10  -8   1      300.58      312.87     20.64 o 
  11  -8   1     1209.86     1226.98     27.55 o 
  12  -8   1       17.62       12.87      5.96 o 
  13  -8   1      405.32      424.82     17.41 o 
  14  -8   1       88.19       84.51     10.47 o 
  15  -8   1        7.24       -4.25      9.39 o 
  16  -8   1       49.82       75.64     13.68 o 
  17  -8   1       42.64       44.66     12.79 o 
 -14  -7   1        1.16        6.67     13.83 o 
 -13  -7   1       61.42       46.77     15.14 o 
 -12  -7   1        0.02        1.90      8.58 o 
 -11  -7   1        1.25       -7.11      7.36 o 
 -10  -7   1      371.51      330.75     14.12 o 
  -9  -7   1        1.93        4.69      6.15 o 
  -8  -7   1       78.44       72.73      6.58 o 
  -7  -7   1     2174.76     2140.73     27.18 o 
  -6  -7   1        0.90       -2.37      2.37 o 
  -5  -7   1      451.94      471.41      8.34 o 
  -4  -7   1     5753.19     5617.20     47.70 o 
  -3  -7   1       58.32       52.26      3.14 o 
  -2  -7   1     2231.38     2104.51     20.38 o 
  -1  -7   1    25958.34    26634.27    235.32 o 
   0  -7   1      340.63      300.05      5.97 o 
   1  -7   1     7049.68     6741.14     62.48 o 
   2  -7   1    12617.49    12928.73    117.54 o 
   3  -7   1       29.05       27.45      2.72 o 
   4  -7   1     9904.39    10324.82     95.70 o 
   5  -7   1     1356.98     1335.73     19.53 o 
   6  -7   1     1258.05     1217.73     14.69 o 
   7  -7   1     1418.53     1392.46     17.21 o 
   8  -7   1     1053.21     1030.41     18.98 o 
   9  -7   1       59.79       59.29      6.62 o 
  10  -7   1      710.57      653.23     20.68 o 
  11  -7   1       22.04       27.01      5.78 o 
  12  -7   1      101.18      115.03     10.59 o 
  13  -7   1       43.06       36.37     10.87 o 
  14  -7   1       12.29        9.60      6.73 o 
  15  -7   1       71.72       80.22     11.12 o 
  16  -7   1       15.62       19.33     10.39 o 
  17  -7   1       43.51       29.70     11.99 o 
 -14  -6   1       60.10       38.58     16.11 o 
 -13  -6   1      106.64      120.45     19.21 o 
 -12  -6   1       43.99       38.56     10.04 o 
 -11  -6   1      215.86      239.26     15.91 o 
 -10  -6   1       28.73       21.56      5.81 o 
  -9  -6   1      135.26      133.04     15.50 o 
  -8  -6   1      128.76      148.20      8.12 o 
  -7  -6   1       25.16       18.80      2.99 o 
  -6  -6   1      900.25      910.20     12.30 o 
  -5  -6   1      774.68      754.75     12.01 o 
  -4  -6   1      355.44      356.91      6.36 o 
  -3  -6   1      260.84      220.42      5.32 o 
  -2  -6   1      488.35      473.68      7.46 o 
  -1  -6   1     9182.53     9601.42     97.86 o 
   0  -6   1    10080.36    10302.13     92.83 o 
   1  -6   1      683.98      618.29     10.68 o 
   2  -6   1    13929.23    14069.48    137.68 o 
   3  -6   1     4448.16     4544.27     48.13 o 
   4  -6   1     1925.41     2172.94     24.22 o 
   5  -6   1     3969.89     3702.17     35.77 o 
   6  -6   1     3966.53     3928.46     37.31 o 
   7  -6   1       38.85       42.08      3.46 o 
   8  -6   1     5353.22     5077.31     56.84 o 
   9  -6   1      558.90      524.58     15.27 o 
  10  -6   1        4.78       -3.30      3.77 o 
  11  -6   1     1223.37     1176.57     35.42 o 
  12  -6   1      321.84      333.55     14.97 o 
  13  -6   1       14.43        8.77      6.27 o 
  14  -6   1      220.72      218.52     15.46 o 
  15  -6   1        0.20       10.36      8.00 o 
  16  -6   1        1.57      -11.94     14.43 o 
  17  -6   1       22.49       -6.09     10.67 o 
 -15  -5   1       74.94       61.08     17.98 o 
 -14  -5   1        3.49        2.92     12.81 o 
 -13  -5   1      148.86      125.19     19.65 o 
 -12  -5   1      201.40      204.83     26.55 o 
 -11  -5   1       41.01       30.81      9.55 o 
 -10  -5   1      803.14      789.43     22.42 o 
  -9  -5   1      610.65      623.56     14.14 o 
  -8  -5   1       66.93       75.05      4.88 o 
  -7  -5   1     2870.48     2931.73     28.52 o 
  -6  -5   1     1522.20     1520.00     16.88 o 
  -5  -5   1       72.60       79.53      4.46 o 
  -4  -5   1     5742.06     5513.27     45.98 o 
  -3  -5   1      329.57      321.29      5.09 o 
  -2  -5   1       12.74       19.87      2.38 o 
  -1  -5   1     9234.97     9432.98    119.96 o 
   0  -5   1      108.28      112.36      3.97 o 
   1  -5   1      552.57      574.58      9.66 o 
   2  -5   1    23933.07    24688.59    238.28 o 
   3  -5   1    18684.98    19307.57    186.76 o 
   4  -5   1     3344.63     3726.27     34.89 o 
   5  -5   1      561.65      509.65      7.63 o 
   6  -5   1     1567.87     1494.29     21.15 o 
   7  -5   1      257.74      212.02      8.15 o 
   8  -5   1       15.33        7.08      2.41 o 
   9  -5   1     2767.97     2693.55     39.33 o 
  10  -5   1       43.07       31.98      6.27 o 
  11  -5   1        2.89       -4.49      4.49 o 
  12  -5   1     1102.21     1049.00     29.94 o 
  13  -5   1       91.73       79.85      9.94 o 
  14  -5   1        5.54        7.67      7.39 o 
  15  -5   1      243.49      253.32     17.71 o 
  16  -5   1       10.74       23.56     11.42 o 
  17  -5   1       10.95       13.90     11.44 o 
 -15  -4   1       13.53       18.40     13.89 o 
 -12  -4   1       24.94       36.09      9.07 o 
 -11  -4   1      333.03      348.23     14.37 o 
 -10  -4   1       70.42       71.58      7.03 o 
  -9  -4   1      815.45      827.95     16.09 o 
  -8  -4   1      857.33      842.42     12.30 o 
  -7  -4   1      204.71      186.86      5.21 o 
  -6  -4   1     4965.06     4981.24     46.67 o 
  -5  -4   1      995.17     1025.44     12.85 o 
  -4  -4   1      358.40      352.90      6.16 o 
  -3  -4   1    22174.94    23506.25    183.59 o 
  -2  -4   1      570.70      468.43      7.18 o 
  -1  -4   1     1497.02     1559.28     19.74 o 
   0  -4   1    10911.47    10744.97    124.46 o 
   1  -4   1      204.28      214.08      4.44 o 
   2  -4   1    85351.27    88133.15    778.18 o 
   3  -4   1     8709.59     8759.32     80.02 o 
   4  -4   1     2433.22     2781.85     29.09 o 
   5  -4   1     2929.84     3013.89     33.81 o 
   6  -4   1     4432.86     4030.01     69.93 o 
   7  -4   1      223.97      198.00      5.17 o 
   8  -4   1      286.67      307.89      7.24 o 
   9  -4   1      312.06      298.96     11.77 o 
  10  -4   1        4.98       -4.84      5.71 o 
  11  -4   1        6.95       -0.74      9.09 o 
  12  -4   1      259.13      266.81     26.07 o 
  13  -4   1      134.68      120.81     15.39 o 
  14  -4   1        9.48        4.26      6.74 o 
  15  -4   1        0.25        2.38      7.20 o 
  16  -4   1      100.56      121.70     17.02 o 
  17  -4   1        1.06       -5.53      9.76 o 
 -15  -3   1      107.67      104.26     19.26 o 
 -14  -3   1        3.39        1.52     12.41 o 
 -13  -3   1       59.44       56.19     17.05 o 
 -12  -3   1      467.71      490.72     22.23 o 
 -11  -3   1        2.67       -3.00      4.87 o 
 -10  -3   1       24.61       12.77      4.84 o 
  -9  -3   1     1245.51     1265.08     18.54 o 
  -8  -3   1      555.47      526.51      8.63 o 
  -7  -3   1      179.26      183.53      4.95 o 
  -6  -3   1      603.69      563.02      7.91 o 
  -5  -3   1      275.23      264.71      5.53 o 
  -4  -3   1     1196.53     1166.27     13.99 o 
  -3  -3   1      376.84      423.90      6.44 o 
  -2  -3   1     4456.92     4578.60     46.28 o 
  -1  -3   1    21811.34    23298.99    295.35 o 
   0  -3   1     2894.86     3177.18     35.78 o 
   1  -3   1    10270.87    10901.00    106.12 o 
   2  -3   1      781.90      869.43     11.03 o 
   3  -3   1      101.82       91.49      3.23 o 
   4  -3   1     6173.92     5889.46     79.01 o 
   5  -3   1       64.10       71.48      3.82 o 
   6  -3   1     4966.25     4859.11     41.45 o 
   7  -3   1     5342.61     5280.87     48.29 o 
   8  -3   1       34.38       35.26      3.28 o 
   9  -3   1     2536.00     2507.14     39.85 o 
  10  -3   1      569.34      510.60     18.10 o 
  11  -3   1       27.04       27.47      6.93 o 
  12  -3   1      824.71      824.17     26.14 o 
  13  -3   1      282.03      304.67     18.79 o 
  14  -3   1        4.13        2.60      6.37 o 
  15  -3   1      164.02      191.84     15.43 o 
  16  -3   1        4.00       -7.32     10.25 o 
  17  -3   1        0.54       -5.35     12.15 o 
 -16  -2   1        0.31       -4.69     13.08 o 
 -15  -2   1       21.28       17.02     14.02 o 
 -14  -2   1      144.13      154.85     16.41 o 
 -13  -2   1       20.66       21.83      8.96 o 
 -12  -2   1      333.76      342.43     19.48 o 
 -11  -2   1     1351.54     1404.98     49.71 o 
 -10  -2   1        3.16        7.09      3.69 o 
  -9  -2   1     1029.25     1050.12     14.03 o 
  -8  -2   1     3798.65     3756.63     32.62 o 
  -7  -2   1      191.75      214.88      6.70 o 
  -6  -2   1     8640.32     9108.20     69.41 o 
  -5  -2   1     7542.88     7742.72     72.10 o 
  -4  -2   1      184.65      202.39      4.50 o 
  -3  -2   1     3727.16     3668.96     34.80 o 
  -2  -2   1     4568.78     4229.28     47.39 o 
  -1  -2   1      564.37      643.57      8.14 o 
   0  -2   1     9227.22     9798.38    108.24 o 
   1  -2   1     1575.04     1584.68     18.17 o 
   2  -2   1     2264.54     2300.09     32.17 o 
   3  -2   1     1106.99      984.80     31.58 o 
   4  -2   1      293.11      320.29      7.09 o 
   5  -2   1      170.44      154.59      5.71 o 
   6  -2   1     3083.68     3124.36     32.35 o 
   7  -2   1     2775.06     2740.68     27.52 o 
   8  -2   1     1920.71     1887.51     24.01 o 
   9  -2   1       12.24        3.02      3.61 o 
  10  -2   1     1336.08     1319.25     34.30 o 
  11  -2   1      386.51      396.99     13.58 o 
  12  -2   1       82.47       71.97      8.11 o 
  13  -2   1      524.62      579.53     18.91 o 
  14  -2   1       95.83       96.85      9.89 o 
  15  -2   1        9.37        7.48      8.14 o 
  16  -2   1       60.06       63.03     14.38 o 
 -16  -1   1        6.86        9.69     14.91 o 
 -15  -1   1       28.80       29.30     15.21 o 
 -14  -1   1        2.58        3.40      9.10 o 
 -13  -1   1      152.38      166.97     13.79 o 
 -12  -1   1       77.43       78.83      8.29 o 
 -11  -1   1       58.12       52.53      6.92 o 
 -10  -1   1     1183.23     1224.32     23.43 o 
  -9  -1   1      415.56      415.76      8.14 o 
  -8  -1   1     1474.74     1470.85     14.84 o 
  -7  -1   1     4365.86     4382.27     38.16 o 
  -6  -1   1      574.49      578.03      8.08 o 
  -5  -1   1     8917.25     9048.96     83.12 o 
  -4  -1   1    11093.68    10956.85    108.20 o 
  -3  -1   1      162.37      146.33      3.59 o 
  -2  -1   1    43791.70    43879.74    550.52 o 
  -1  -1   1     3613.49     4041.91     39.75 o 
   1  -1   1    26486.22    27293.60    345.79 o 
   2  -1   1    11103.45    10508.05    365.28 o 
   3  -1   1       66.93       75.75      3.15 o 
   4  -1   1     7366.18     7287.91     82.41 o 
   5  -1   1      963.82     1013.94     13.01 o 
   6  -1   1     1373.54     1458.98     16.38 o 
   7  -1   1     3463.75     3421.16     33.28 o 
   8  -1   1      219.59      214.45      5.76 o 
   9  -1   1       20.04       18.51      3.93 o 
  10  -1   1      412.33      414.41     12.89 o 
  11  -1   1      149.70      181.68     11.85 o 
  12  -1   1       17.91        9.96      5.65 o 
  13  -1   1      122.10      132.80     10.67 o 
  14  -1   1      120.13      141.01     11.54 o 
  15  -1   1        0.04       12.33     10.76 o 
  16  -1   1        0.09       -6.05     15.98 o 
 -16   0   1       27.99       16.78     16.41 o 
 -15   0   1        0.27        6.72     17.21 o 
 -14   0   1      348.71      416.16     25.94 o 
 -13   0   1       20.36       23.58      6.81 o 
 -12   0   1        5.91        5.35      5.83 o 
 -11   0   1     1391.71     1404.64     26.39 o 
 -10   0   1       16.31       22.06      4.88 o 
  -9   0   1      720.87      718.15     14.96 o 
  -8   0   1     4421.33     4350.38     36.19 o 
  -7   0   1      837.30      777.14      9.49 o 
  -6   0   1       48.30       43.15      2.53 o 
  -5   0   1     3967.26     3955.85     33.46 o 
  -4   0   1     2928.62     3007.52     27.30 o 
  -3   0   1      141.19      146.02      3.85 o 
  -2   0   1    17688.35    17987.69    160.95 o 
  -1   0   1    26177.99    27083.46    298.32 o 
   1   0   1      558.26      605.16     11.51 o 
   2   0   1     4455.39     4540.93     51.23 o 
   3   0   1     5928.61     6022.42     60.80 o 
   4   0   1       52.12       67.84      3.11 o 
   5   0   1    29836.54    30221.49    246.50 o 
   6   0   1      483.17      394.67      6.59 o 
   7   0   1      504.22      495.39      8.28 o 
   8   0   1     3396.89     3399.18     32.12 o 
   9   0   1      807.32      839.21     15.75 o 
  10   0   1      520.25      559.64     20.85 o 
  11   0   1      916.20      957.25     25.67 o 
  12   0   1        7.70       11.57      5.89 o 
  13   0   1      175.90      212.93     22.40 o 
  14   0   1      137.01      123.24     15.52 o 
  15   0   1        0.19      -14.02     14.02 o 
  16   0   1       13.77       17.38     16.26 o 
 -17   1   1        0.69       -0.02     16.74 o 
 -16   1   1       76.93       96.86     16.47 o 
 -15   1   1       10.75       17.52      8.49 o 
 -14   1   1        4.49        4.70      7.92 o 
 -13   1   1      673.08      763.12     20.21 o 
 -12   1   1        8.87       18.42      5.93 o 
 -11   1   1      127.40      117.46      9.01 o 
 -10   1   1     1964.59     1984.08     38.19 o 
  -9   1   1      478.66      490.53     10.56 o 
  -8   1   1      668.22      660.46      9.81 o 
  -7   1   1     9246.13     9140.84     73.66 o 
  -6   1   1      264.79      345.87      5.02 o 
  -5   1   1     2638.13     2532.60     22.65 o 
  -4   1   1    10285.27     9989.23     99.68 o 
  -3   1   1     5339.08     5464.11     50.53 o 
  -2   1   1     7940.65     8172.39     79.71 o 
  -1   1   1    41026.35    36346.05   5631.79 o 
   0   1   1     8026.48     8283.13    177.46 o 
   1   1   1     4483.89     4460.87     58.42 o 
   2   1   1    35612.36    36901.86    411.09 o 
   3   1   1      705.95      600.71      9.10 o 
   4   1   1     5848.29     6370.18     59.77 o 
   5   1   1     1333.88     1351.29     13.40 o 
   6   1   1     3894.83     3765.98     31.54 o 
   7   1   1        5.91        5.34      3.61 o 
   8   1   1       15.32       13.06      2.59 o 
   9   1   1     2239.71     2280.19     30.97 o 
  10   1   1        5.95        4.08      4.01 o 
  11   1   1      352.20      349.68     13.21 o 
  12   1   1      449.08      484.10     18.93 o 
  13   1   1        3.95       15.13      8.66 o 
  14   1   1       38.40       51.89     23.12 o 
  15   1   1       98.99       78.75     18.52 o 
  16   1   1        1.68      -11.97     13.84 o 
 -17   2   1        7.72       22.98     12.62 o 
 -16   2   1       70.87       56.28     14.17 o 
 -15   2   1       16.78        1.32      8.70 o 
 -14   2   1        2.62       -3.78      5.64 o 
 -13   2   1       32.53       32.77      6.63 o 
 -12   2   1      551.81      550.71     16.31 o 
 -11   2   1      219.19      205.07     11.03 o 
 -10   2   1      167.80      188.18      9.30 o 
  -9   2   1     1944.07     1953.22     27.35 o 
  -8   2   1      507.03      486.36      8.99 o 
  -7   2   1      312.25      269.38      5.81 o 
  -6   2   1     4042.97     3596.30     38.03 o 
  -5   2   1        0.98        8.55      2.41 o 
  -4   2   1     3458.53     3447.41     34.14 o 
  -3   2   1    14014.00    14090.00    136.65 o 
  -2   2   1     1333.25     1259.31     33.12 o 
  -1   2   1    33023.35    32402.73    414.67 o 
   0   2   1    11398.43    11896.36    214.81 o 
   1   2   1       61.19       36.42      3.69 o 
   2   2   1       38.28       40.16      3.92 o 
   3   2   1    21491.80    22239.74    198.14 o 
   4   2   1       11.15        7.54      2.36 o 
   5   2   1     6348.32     6167.16     59.88 o 
   6   2   1     1129.82     1062.21     13.71 o 
   7   2   1      217.85      201.07      7.04 o 
   8   2   1     1724.92     1741.83     19.53 o 
   9   2   1      460.41      464.95      9.98 o 
  10   2   1        0.17       -0.16      4.12 o 
  11   2   1      280.94      302.89     17.51 o 
  12   2   1       12.34        9.08     18.76 o 
  13   2   1       38.86       28.91      9.76 o 
  14   2   1       62.73       87.93     19.66 o 
  15   2   1        7.37       11.78     12.89 o 
 -17   3   1        0.23       18.68     12.49 o 
 -16   3   1       83.35       68.99     14.07 o 
 -15   3   1      255.68      288.76     23.28 o 
 -14   3   1        1.97        8.52      6.05 o 
 -13   3   1      290.68      317.34     16.33 o 
 -12   3   1      371.45      376.59     18.00 o 
 -11   3   1       92.24       96.07      9.65 o 
 -10   3   1     1754.48     1767.64     28.95 o 
  -9   3   1      632.59      610.10     11.92 o 
  -8   3   1      348.62      341.03      7.88 o 
  -7   3   1     3483.22     3451.67     33.93 o 
  -6   3   1      982.82      959.63     12.37 o 
  -5   3   1     8008.75     8443.78     71.85 o 
  -4   3   1     5377.58     5130.35     53.54 o 
  -2   3   1     2037.56     2096.71     31.64 o 
  -1   3   1     7008.75     7543.45     83.57 o 
   0   3   1    44663.95    46346.87    510.23 o 
   1   3   1    15997.01    16869.76    164.50 o 
   2   3   1     2854.71     2983.06     29.60 o 
   3   3   1    11803.77    11635.18    106.86 o 
   4   3   1     1608.59     1507.89     31.04 o 
   5   3   1        6.10        5.71      2.59 o 
   6   3   1     4101.01     4093.92     36.72 o 
   7   3   1     1726.82     1749.54     18.90 o 
   8   3   1       65.41       61.14      4.86 o 
   9   3   1     2725.50     2687.55     35.67 o 
  10   3   1      462.72      429.41     16.18 o 
  11   3   1       75.78       92.42     12.23 o 
  12   3   1      503.21      549.58     24.05 o 
  13   3   1       10.02        2.84     30.04 o 
  14   3   1        1.14       -3.67     12.25 o 
 -17   4   1       13.33        6.16     16.77 o 
 -16   4   1       10.31       12.33     11.29 o 
 -15   4   1      119.64      124.51     13.52 o 
 -14   4   1      155.19      143.75     13.03 o 
 -13   4   1        6.57       12.33      6.73 o 
 -12   4   1      264.06      250.76     21.03 o 
 -11   4   1     2652.52     2684.59     47.33 o 
 -10   4   1       63.94       70.87      7.10 o 
  -9   4   1     2971.63     2879.04     41.30 o 
  -8   4   1     2218.18     2206.61     24.68 o 
  -7   4   1      475.33      495.38      9.29 o 
  -6   4   1     7477.79     7392.78     60.81 o 
  -5   4   1     1053.80     1006.85     21.34 o 
  -4   4   1       10.60       33.57      4.55 o 
  -3   4   1    10886.41    10472.05    116.25 o 
  -2   4   1     1430.84     1611.63     21.30 o 
  -1   4   1        0.66        1.90      1.62 o 
   0   4   1      703.94      658.35     11.19 o 
   1   4   1      329.97      352.26      6.50 o 
   2   4   1      241.32      295.94      7.77 o 
   3   4   1     2486.01     2286.33     23.10 o 
   4   4   1       53.61       39.45      6.71 o 
   5   4   1       41.16       45.88      4.34 o 
   6   4   1      739.22      762.04      9.69 o 
   7   4   1      503.85      500.13     10.66 o 
   8   4   1       21.10       23.43      4.70 o 
   9   4   1      186.53      178.39      8.94 o 
  10   4   1      581.55      591.36     15.80 o 
  11   4   1       66.15       73.80     32.65 o 
  12   4   1        1.74        6.08     15.04 o 
  13   4   1      201.98      202.92     27.64 o 
  15   4   1        6.73        9.10     14.68 o 
 -17   5   1       11.33       17.00     11.43 o 
 -16   5   1        1.47       -5.69      9.50 o 
 -15   5   1      134.56      137.50     17.96 o 
 -14   5   1        3.40       -0.09      6.16 o 
 -13   5   1       61.18       43.78      9.54 o 
 -12   5   1      586.88      643.45     28.71 o 
 -11   5   1      419.78      431.93     21.87 o 
 -10   5   1      223.79      212.52     10.64 o 
  -9   5   1      118.65      121.21     14.03 o 
  -8   5   1     1390.52     1428.74     19.34 o 
  -7   5   1      556.61      576.86      9.85 o 
  -6   5   1      299.43      340.92      8.42 o 
  -5   5   1     8882.06     8807.34     89.07 o 
  -4   5   1     1573.86     1562.04     18.19 o 
  -3   5   1     2206.44     2263.20     29.36 o 
  -2   5   1    20447.76    21230.80    230.90 o 
  -1   5   1      985.14      996.79     15.33 o 
   0   5   1     1936.62     2001.43     24.11 o 
   1   5   1    14535.71    14499.84    141.18 o 
   2   5   1     6202.27     6554.53     53.63 o 
   3   5   1     2609.95     2602.21     24.29 o 
   4   5   1     4554.98     4606.31     40.14 o 
   5   5   1      142.71      130.96      4.88 o 
   6   5   1     2346.60     2313.41     23.94 o 
   7   5   1     2140.55     2044.57     24.20 o 
   8   5   1        1.21        1.74      4.17 o 
   9   5   1      299.36      313.12     10.88 o 
  10   5   1      293.64      275.91     11.73 o 
  11   5   1        4.88       -6.85      6.85 o 
  12   5   1      209.06      219.94     18.23 o 
  13   5   1       12.57        4.00     12.22 o 
  14   5   1       29.21       15.57     15.10 o 
 -17   6   1      104.66      111.46     17.46 o 
 -16   6   1        5.51        8.30     10.17 o 
 -15   6   1       17.05       10.10      7.72 o 
 -14   6   1      271.00      257.07     16.24 o 
 -13   6   1        2.36       -6.49      6.49 o 
 -12   6   1      231.61      246.11     17.02 o 
 -11   6   1     1645.73     1623.25     29.31 o 
 -10   6   1      191.14      167.87      9.98 o 
  -9   6   1      551.17      479.72     16.30 o 
  -8   6   1     3076.38     3080.10     38.15 o 
  -7   6   1      257.69      258.85     11.08 o 
  -6   6   1      709.10      728.45     12.39 o 
  -5   6   1     5638.41     5661.67     53.82 o 
  -4   6   1      176.08      153.40      3.85 o 
  -3   6   1        6.55       19.40      3.00 o 
  -2   6   1        6.57       -0.12      3.32 o 
  -1   6   1      851.88      849.88     10.62 o 
   0   6   1       57.17       74.19      3.72 o 
   1   6   1     2600.78     2554.98     38.33 o 
   2   6   1    15961.79    16348.94    127.71 o 
   3   6   1      228.07      264.74      5.74 o 
   4   6   1     1123.07     1120.32     13.70 o 
   5   6   1     1876.34     1804.15     19.72 o 
   6   6   1       10.66        6.99      2.74 o 
   7   6   1     1096.97     1074.32     31.25 o 
   8   6   1     1072.01     1041.34     19.57 o 
   9   6   1       18.77       15.41      5.10 o 
  10   6   1      145.68      174.67      9.88 o 
  11   6   1      233.14      254.39     12.64 o 
  12   6   1        0.03        1.58     12.68 o 
  13   6   1      145.53      160.29     22.11 o 
  14   6   1       24.45       -7.51     13.45 o 
 -17   7   1        0.01       -8.10     17.99 o 
 -16   7   1      107.13      123.92     16.46 o 
 -15   7   1        3.31       -5.13      7.29 o 
 -14   7   1        6.06        4.43      6.51 o 
 -13   7   1      691.93      661.04     27.31 o 
 -12   7   1       15.60        5.21      9.00 o 
 -11   7   1      488.90      473.75     25.95 o 
 -10   7   1     2108.50     2027.83     32.94 o 
  -9   7   1        0.69       -2.18      3.41 o 
  -8   7   1     2523.94     2364.66     78.04 o 
  -7   7   1     2936.42     2892.41     35.19 o 
  -6   7   1      220.51      208.70      6.30 o 
  -5   7   1     6695.37     6592.06     57.86 o 
  -4   7   1     3618.28     3462.62     40.79 o 
  -3   7   1      672.38      706.36      9.35 o 
  -2   7   1     1314.51     1301.76     14.73 o 
  -1   7   1     5786.46     5768.87     72.82 o 
   0   7   1      149.91      143.29      4.84 o 
   1   7   1     5079.93     4956.65     53.17 o 
   2   7   1      218.23      239.70      6.13 o 
   3   7   1      652.23      644.20      9.44 o 
   4   7   1      960.60      968.92     12.95 o 
   5   7   1        0.97       -1.19      2.35 o 
   6   7   1      181.77      184.95      6.43 o 
   7   7   1      354.09      346.99     11.63 o 
   8   7   1      158.04      172.90      9.28 o 
   9   7   1      143.79      148.05      9.05 o 
  10   7   1       77.47       78.44      7.63 o 
  11   7   1       14.86       15.55      7.18 o 
  12   7   1       32.31       19.46     14.16 o 
  13   7   1        0.09      -12.81     12.81 o 
 -17   8   1       33.71       26.89     11.80 o 
 -16   8   1        7.86        3.80     10.20 o 
 -15   8   1       43.47       26.23      8.34 o 
 -14   8   1      189.04      159.92     13.34 o 
 -13   8   1       33.41       31.57      6.28 o 
 -12   8   1      223.17      213.85     11.45 o 
 -11   8   1      362.31      358.43     12.69 o 
 -10   8   1      381.08      370.26     18.17 o 
  -9   8   1      370.68      391.64     17.62 o 
  -8   8   1       57.32       56.45      5.13 o 
  -7   8   1      878.44      848.83     14.51 o 
  -6   8   1      985.72      915.71     13.49 o 
  -5   8   1       26.36       26.76      2.23 o 
  -4   8   1     9129.51     9350.87     71.38 o 
  -3   8   1      752.67      686.83      9.72 o 
  -2   8   1       88.76      110.93      4.18 o 
  -1   8   1     4448.50     4337.75     40.83 o 
   0   8   1     3981.47     3908.17     40.38 o 
   1   8   1        7.99        7.39      2.43 o 
   2   8   1     8386.52     8260.83     73.27 o 
   3   8   1      629.09      653.99     11.11 o 
   4   8   1       89.61       76.81      6.33 o 
   5   8   1     1939.60     1971.67     21.80 o 
   6   8   1      332.34      277.86      9.00 o 
   7   8   1      157.71      152.71      8.81 o 
   8   8   1      726.23      714.13     16.49 o 
   9   8   1        0.99        1.45      4.55 o 
  10   8   1        1.21        2.07      5.84 o 
  11   8   1      136.75      133.35     11.65 o 
  12   8   1        0.56        7.65     12.95 o 
  13   8   1        0.49       -0.89     13.47 o 
 -17   9   1        1.23       12.89     10.25 o 
 -16   9   1       91.28       90.53     14.08 o 
 -15   9   1       51.95       47.75      8.88 o 
 -14   9   1       15.38       10.50      4.76 o 
 -13   9   1      329.09      277.54     13.69 o 
 -12   9   1       30.32       26.09      5.68 o 
 -11   9   1       71.32       79.81      8.56 o 
 -10   9   1     1274.28     1241.38     26.71 o 
  -9   9   1      244.39      230.60     10.17 o 
  -8   9   1        5.42        6.56      3.47 o 
  -7   9   1     4252.21     4118.05     60.03 o 
  -6   9   1      384.77      405.01     10.40 o 
  -5   9   1      157.34      148.51      4.69 o 
  -4   9   1     2146.41     2130.97     20.04 o 
  -3   9   1      337.33      309.97      6.66 o 
  -2   9   1        0.24        4.86      2.28 o 
  -1   9   1     3225.92     3185.03     34.78 o 
   0   9   1     3075.28     3111.64     34.17 o 
   1   9   1      274.30      266.00      9.56 o 
   2   9   1      288.17      302.25      7.59 o 
   3   9   1     4275.59     4247.90     42.11 o 
   4   9   1      236.39      239.05      7.53 o 
   5   9   1       34.74       40.30      5.73 o 
   6   9   1     1516.43     1439.87     24.93 o 
   7   9   1      111.41       98.99      7.46 o 
   8   9   1      109.33      114.66      8.22 o 
   9   9   1      355.19      400.98     13.99 o 
  10   9   1       17.22       26.21      8.37 o 
  11   9   1       19.63       29.09     17.36 o 
 -17  10   1        3.09       -8.39      8.39 o 
 -16  10   1        9.84        0.46     14.12 o 
 -15  10   1       90.48       87.53     13.42 o 
 -14  10   1       28.16       19.40      6.56 o 
 -13  10   1       27.44       33.70      7.55 o 
 -12  10   1      551.83      531.36     29.88 o 
 -11  10   1       24.91       14.60      5.38 o 
 -10  10   1      268.43      246.13     10.13 o 
  -9  10   1     1707.04     1680.63     28.09 o 
  -8  10   1      118.20      116.91      9.95 o 
  -7  10   1     1480.73     1445.26     26.36 o 
  -6  10   1     3978.23     4120.31     39.67 o 
  -5  10   1        6.89        6.59      2.13 o 
  -4  10   1     1542.22     1545.48     17.17 o 
  -3  10   1     6153.30     6307.60     57.85 o 
  -2  10   1       10.81        9.71      3.24 o 
  -1  10   1     1127.44     1125.85     17.51 o 
   0  10   1     2376.80     2332.43     32.03 o 
   1  10   1       18.86        8.94      3.22 o 
   2  10   1      638.42      633.40     11.58 o 
   3  10   1     1944.69     1905.98     27.37 o 
   4  10   1       83.99       89.17      7.26 o 
   5  10   1      309.80      296.41     11.57 o 
   6  10   1       14.71       13.73      5.12 o 
   7  10   1      191.79      223.81     15.24 o 
   8  10   1       68.93       47.99      9.32 o 
   9  10   1        0.86        5.76      7.38 o 
  10  10   1       57.23       68.71     11.22 o 
  11  10   1        0.23        6.63      9.09 o 
 -17  11   1        0.83       10.89     12.90 o 
 -16  11   1       29.81       26.27     10.73 o 
 -15  11   1      100.39      115.59     14.40 o 
 -14  11   1       60.91       56.10     10.15 o 
 -13  11   1       59.12       75.58     10.94 o 
 -12  11   1        3.72        5.23      5.58 o 
 -11  11   1      146.51      139.34      9.40 o 
 -10  11   1       33.40       36.24      6.46 o 
  -9  11   1       78.99       78.59      6.76 o 
  -8  11   1     1123.53     1090.94     22.56 o 
  -7  11   1       15.76       10.02      4.08 o 
  -6  11   1      251.39      240.82      6.89 o 
  -5  11   1     2561.59     2580.71     29.60 o 
  -4  11   1      168.93      167.17      5.69 o 
  -3  11   1      564.45      538.09     10.79 o 
  -2  11   1     3313.41     3302.96     36.82 o 
  -1  11   1      165.16      156.06      6.72 o 
   0  11   1      654.89      612.09     12.10 o 
   1  11   1      663.23      673.41     13.03 o 
   2  11   1      405.19      402.02     11.25 o 
   3  11   1      520.97      531.11     15.02 o 
   4  11   1      914.93      855.42     18.34 o 
   5  11   1        0.46        7.49      4.82 o 
   6  11   1      476.80      460.14     15.96 o 
   7  11   1      190.74      186.48     14.88 o 
   8  11   1        2.20        9.55      7.55 o 
   9  11   1      447.49      457.60     20.63 o 
  10  11   1        7.26        6.85     10.61 o 
  11  11   1        0.63        2.68      8.79 o 
 -17  12   1       34.78       28.31     12.87 o 
 -16  12   1        1.67       -0.55      8.94 o 
 -15  12   1       99.71      117.57     14.40 o 
 -14  12   1      191.64      208.59     17.13 o 
 -13  12   1        6.37       12.58      6.56 o 
 -12  12   1      174.09      166.95     10.40 o 
 -11  12   1      519.72      499.03     15.06 o 
 -10  12   1       14.33       14.67      4.64 o 
  -9  12   1      992.49     1008.17     20.51 o 
  -8  12   1      302.15      314.87     11.53 o 
  -7  12   1      188.06      162.47      8.47 o 
  -6  12   1      676.90      684.64     12.45 o 
  -5  12   1      572.06      574.20     11.06 o 
  -4  12   1      271.95      270.05     11.24 o 
  -3  12   1     1657.05     1649.81     24.31 o 
  -2  12   1       46.94       52.93      5.33 o 
  -1  12   1      132.85      130.25      8.41 o 
   0  12   1      122.24      138.54      7.03 o 
   1  12   1      203.25      215.04     10.74 o 
   2  12   1      271.01      295.52     12.02 o 
   3  12   1      355.57      300.49     12.64 o 
   4  12   1      572.14      600.92     15.72 o 
   5  12   1      165.54      166.44     11.43 o 
   6  12   1        1.80       -1.08      5.26 o 
   7  12   1       49.08       42.46      9.55 o 
   8  12   1       71.40       61.77     10.88 o 
   9  12   1        1.87        3.84      8.64 o 
  10  12   1       85.99      107.76     16.87 o 
 -17  13   1        0.07       -4.80      8.85 o 
 -16  13   1       34.45       37.36     10.59 o 
 -15  13   1       20.86       28.29      9.68 o 
 -14  13   1       70.66       70.83     11.29 o 
 -13  13   1       81.16       73.76      8.20 o 
 -12  13   1       33.24       34.91      6.61 o 
 -11  13   1      455.21      463.30     14.50 o 
 -10  13   1      336.66      339.55     12.29 o 
  -9  13   1        3.25        0.76      4.70 o 
  -8  13   1      567.38      607.80     16.42 o 
  -7  13   1      684.53      663.80     19.95 o 
  -6  13   1       10.49       14.99      4.14 o 
  -5  13   1     1989.75     2026.98     31.11 o 
  -4  13   1      420.64      418.93     12.32 o 
  -3  13   1       58.21       58.80      6.31 o 
  -2  13   1     3194.81     3187.68     46.05 o 
  -1  13   1      257.14      267.17     11.02 o 
   0  13   1        5.54        4.46      4.52 o 
   1  13   1      745.50      735.57     18.85 o 
   2  13   1        6.02        1.62      4.05 o 
   3  13   1       42.69       44.99      7.24 o 
   4  13   1      160.98      172.72     11.75 o 
   5  13   1       42.05       37.40      7.41 o 
   6  13   1        3.04        9.23      6.31 o 
   7  13   1       16.16       17.00      8.71 o 
   8  13   1        9.84       13.29     13.38 o 
   9  13   1        3.76        3.83      8.88 o 
 -16  14   1        0.04       -3.84      7.68 o 
 -15  14   1        0.02       12.60      8.54 o 
 -14  14   1      111.78      129.38     13.90 o 
 -13  14   1        0.02        0.87      5.81 o 
 -12  14   1       16.15       23.52      5.85 o 
 -11  14   1      137.58      121.15      9.96 o 
 -10  14   1       38.04       57.63      6.70 o 
  -9  14   1       19.33       30.95      6.09 o 
  -8  14   1      228.46      253.73     11.79 o 
  -7  14   1      237.16      249.84     22.40 o 
  -6  14   1      186.31      180.92      9.08 o 
  -5  14   1        1.65        8.10      5.68 o 
  -4  14   1      733.22      778.89     17.79 o 
  -3  14   1      271.40      268.36     10.72 o 
  -2  14   1      103.17      105.82     10.09 o 
  -1  14   1     1293.53     1271.11     28.97 o 
   0  14   1       11.81       12.52      5.50 o 
   1  14   1       35.00       35.01      6.58 o 
   2  14   1      468.85      474.35     19.41 o 
   3  14   1       10.61        6.18      6.39 o 
   4  14   1       73.19       71.33     10.37 o 
   5  14   1      294.51      285.99     14.71 o 
   6  14   1        1.26        4.24      8.06 o 
   7  14   1       87.99       87.49     13.15 o 
   8  14   1       72.47       40.54     10.46 o 
 -16  15   1       55.96       60.18     11.92 o 
 -15  15   1        2.07        1.88      7.36 o 
 -14  15   1        2.98        3.00      9.71 o 
 -13  15   1      286.57      279.28     26.70 o 
 -12  15   1        2.12        2.68      5.09 o 
 -11  15   1       53.13       56.94      7.92 o 
 -10  15   1      425.82      405.11     13.54 o 
  -9  15   1        0.04       -4.46      4.71 o 
  -8  15   1       50.97       55.00      7.80 o 
  -7  15   1      524.18      544.15     23.48 o 
  -6  15   1       73.09       67.58      6.72 o 
  -5  15   1      180.50      190.92     10.18 o 
  -4  15   1      208.68      249.53     11.21 o 
  -3  15   1       23.02       15.46      5.36 o 
  -2  15   1       14.43       13.23      7.74 o 
  -1  15   1      243.57      233.19     11.85 o 
   0  15   1      161.31      187.88     14.28 o 
   1  15   1       80.78       95.61     10.83 o 
   2  15   1       37.31       17.14      7.25 o 
   3  15   1      124.68      120.76     12.30 o 
   4  15   1       11.61       13.18      7.95 o 
   5  15   1       41.79       50.56      9.18 o 
   6  15   1       45.99       21.42      8.97 o 
   7  15   1        2.24       -3.95      8.60 o 
 -15  16   1       28.75       35.17     12.63 o 
 -14  16   1        4.82       -0.04      7.57 o 
 -13  16   1        6.44        9.62     11.74 o 
 -12  16   1      117.78      128.14     10.16 o 
 -11  16   1        6.80       15.80      6.79 o 
 -10  16   1       53.39       56.12      7.03 o 
  -9  16   1      249.89      249.41     29.93 o 
  -8  16   1       35.58       35.87      7.59 o 
  -7  16   1       65.67       64.75      8.88 o 
  -6  16   1      193.75      222.30     12.24 o 
  -5  16   1        1.71       -4.13      4.13 o 
  -4  16   1      407.57      429.05     14.83 o 
  -3  16   1      147.13      134.26     10.09 o 
  -2  16   1       45.18       35.76      6.57 o 
  -1  16   1      321.63      375.80     14.53 o 
   0  16   1       98.21       97.59     11.08 o 
   1  16   1       31.59       42.19      8.75 o 
   2  16   1      104.74       89.73     15.01 o 
   3  16   1       14.04       17.35      7.96 o 
   4  16   1       13.64        5.76      7.73 o 
   5  16   1       39.95       38.12      8.76 o 
   6  16   1        8.17        7.99      9.14 o 
 -15  17   1        5.48       -0.04      8.32 o 
 -14  17   1        0.38       -2.80      7.70 o 
 -13  17   1       18.12       19.23      8.39 o 
 -12  17   1       34.77       17.71     15.65 o 
 -11  17   1       18.71       22.79      7.04 o 
 -10  17   1       92.20       96.30     11.81 o 
  -9  17   1        4.26       -4.66      5.95 o 
  -8  17   1       26.20       22.56      7.37 o 
  -7  17   1      100.87      101.80     20.28 o 
  -6  17   1       73.94       70.54      8.73 o 
  -5  17   1       94.96      104.58      8.88 o 
  -4  17   1        2.28       -1.09      7.27 o 
  -3  17   1      191.88      193.82     11.36 o 
  -2  17   1       37.58       34.07      7.94 o 
  -1  17   1       41.16       44.40      8.74 o 
   0  17   1      203.93      207.91     15.23 o 
   1  17   1       56.67       46.80      9.25 o 
   2  17   1        6.99        6.09      8.12 o 
   3  17   1       91.83       93.31     12.27 o 
   4  17   1       20.15       15.64      8.42 o 
   5  17   1        0.05        5.60      8.16 o 
 -14  18   1       16.51       15.49     17.07 o 
 -13  18   1        2.42       11.48      9.24 o 
 -12  18   1       59.83       74.30     12.45 o 
 -11  18   1       38.32       34.25     10.15 o 
 -10  18   1        3.37       10.44     10.52 o 
  -9  18   1      128.66      130.44     12.79 o 
  -8  18   1       12.62        5.77      7.25 o 
  -7  18   1        2.69        2.33      6.81 o 
  -6  18   1      217.09      224.32     14.23 o 
  -5  18   1       19.27       20.48      6.22 o 
  -4  18   1        4.30        7.51      5.69 o 
  -3  18   1       74.43       64.96      9.54 o 
  -2  18   1       24.01       14.89      7.53 o 
  -1  18   1        0.32        2.73      7.03 o 
   0  18   1       48.88       33.26      8.89 o 
   1  18   1       41.99       60.79     10.49 o 
   2  18   1        0.08        6.56      7.24 o 
   3  18   1        0.17       -5.38     12.18 o 
   4  18   1       26.29       26.21      9.61 o 
 -13  19   1        0.14        6.26      8.81 o 
 -12  19   1        0.08        7.48      8.72 o 
 -11  19   1       61.88       69.43     12.06 o 
 -10  19   1        0.04       17.56      9.29 o 
  -9  19   1        2.49        6.26      8.20 o 
  -8  19   1      149.14      133.28     15.43 o 
  -7  19   1        0.38       -3.36      7.13 o 
  -6  19   1       22.83       22.15      7.47 o 
  -5  19   1      122.55      140.93     12.28 o 
  -4  19   1        4.42        5.76      6.79 o 
  -3  19   1       81.76       71.28     10.45 o 
  -2  19   1      144.33      156.18     13.97 o 
  -1  19   1        0.35        0.06      6.64 o 
   0  19   1       37.76       48.79     15.01 o 
   1  19   1       54.88       48.46      9.94 o 
   2  19   1        0.01        6.51      7.08 o 
   3  19   1       10.21       10.50      8.95 o 
 -12  20   1        7.86        8.02      8.99 o 
 -11  20   1       10.80       18.67      9.62 o 
  -9  20   1       17.64       32.11     10.73 o 
  -8  20   1        0.13       -1.27      8.24 o 
  -7  20   1       16.32       24.64     10.46 o 
  -6  20   1        0.08        4.32      8.94 o 
  -5  20   1        3.04       -4.60      7.52 o 
  -4  20   1       53.38       40.39      8.87 o 
  -3  20   1        9.42        9.08      7.87 o 
  -2  20   1       13.94       15.30      8.47 o 
  -1  20   1       52.57       56.25     13.79 o 
   0  20   1        3.25        0.20      7.26 o 
   1  20   1       12.15        6.17      7.50 o 
 -11  21   1        9.48        4.12      8.60 o 
 -10  21   1       31.80       16.46      9.78 o 
  -9  21   1        1.62       12.28      9.30 o 
  -8  21   1       61.75       60.86     12.77 o 
  -7  21   1        9.60       -7.60      7.60 o 
  -6  21   1        6.00        9.85      9.43 o 
  -5  21   1       66.37       70.57     11.98 o 
  -4  21   1        5.35        2.22      6.90 o 
  -3  21   1        3.18        0.47     12.92 o 
  -2  21   1       47.32       51.06     10.32 o 
  -1  21   1        2.72        7.63      7.67 o 
  -7  22   1       34.75       38.78     12.20 o 
  -6  22   1       17.35       20.28     10.34 o 
  -5  22   1        0.00       13.21     17.17 o 
   5 -23   2        5.90        0.59      8.84 o 
   6 -23   2       13.76        8.48      9.80 o 
   1 -22   2        1.79        7.74      7.53 o 
   2 -22   2        0.59       -4.06      9.39 o 
   3 -22   2       50.97       42.77      9.22 o 
   4 -22   2        1.30        0.49      6.39 o 
   5 -22   2        9.05        4.78      7.54 o 
   6 -22   2       27.34       37.72      9.42 o 
   7 -22   2        1.53        4.55      7.15 o 
   8 -22   2        0.69        7.17      7.93 o 
   9 -22   2       34.06       33.31      9.34 o 
  10 -22   2        5.58       -3.20      7.53 o 
  -1 -21   2        3.15        4.66      7.31 o 
   0 -21   2        4.18        5.17      7.35 o 
   1 -21   2       82.22       81.60     16.03 o 
   2 -21   2       10.22       -0.41      6.71 o 
   3 -21   2        3.63       -2.17      6.54 o 
   4 -21   2       75.50       54.67      9.38 o 
   5 -21   2        0.08        5.04      6.46 o 
   6 -21   2       39.57       53.46      9.39 o 
   7 -21   2      137.72      152.96     15.69 o 
   8 -21   2        5.38       14.60      7.92 o 
   9 -21   2       25.51       39.33      9.42 o 
  10 -21   2       37.03       38.95      8.89 o 
  11 -21   2        0.94        2.85      7.03 o 
  12 -21   2       24.54       26.95      8.54 o 
  -3 -20   2       22.82       30.92      9.52 o 
  -2 -20   2       41.41       54.48     11.51 o 
  -1 -20   2        0.01       -3.09      6.72 o 
   0 -20   2       66.37       63.44     10.30 o 
   1 -20   2       32.35       37.30      9.08 o 
   2 -20   2       24.42       32.72      8.47 o 
   3 -20   2       92.13       84.68     10.60 o 
   4 -20   2        8.32        4.85      7.10 o 
   5 -20   2       29.77       23.44      7.39 o 
   6 -20   2       43.01       37.04     13.99 o 
   7 -20   2       14.15        2.22      7.38 o 
   8 -20   2       73.40       79.69     11.39 o 
   9 -20   2       27.24       20.10      7.98 o 
  10 -20   2        8.85        4.90      6.63 o 
  11 -20   2       23.01       26.68      7.86 o 
  12 -20   2        0.54       13.79      7.64 o 
  13 -20   2       15.92       15.33      8.28 o 
  -4 -19   2       43.95       37.57      9.74 o 
  -3 -19   2        0.02       -5.10      7.29 o 
  -2 -19   2       58.43       56.79     13.91 o 
  -1 -19   2       49.48       35.35      8.79 o 
   0 -19   2        0.65        6.67      6.66 o 
   1 -19   2      145.16      155.53     13.11 o 
   2 -19   2       40.13       34.45      8.27 o 
   3 -19   2       15.87       13.22      6.15 o 
   4 -19   2      267.62      282.14     22.59 o 
   5 -19   2       53.07       50.77      7.79 o 
   6 -19   2       21.11       15.95      8.48 o 
   7 -19   2      241.79      253.04     15.67 o 
   8 -19   2       16.54        9.93      5.82 o 
   9 -19   2        0.08       -7.50     15.86 o 
  10 -19   2      191.35      194.95     12.52 o 
  11 -19   2        0.21       -0.42      6.55 o 
  12 -19   2        0.60       -6.04      6.49 o 
  13 -19   2       31.77       40.68      8.68 o 
  14 -19   2        1.61       -0.44      9.56 o 
  -6 -18   2        0.59       -1.83     13.31 o 
  -5 -18   2       35.53       35.45      9.72 o 
  -4 -18   2        4.49       -6.62      6.62 o 
  -3 -18   2        7.13       -0.30      6.95 o 
  -2 -18   2       46.00       31.54     22.78 o 
  -1 -18   2       26.10       24.43      7.69 o 
   0 -18   2       30.94       24.86      7.60 o 
   1 -18   2       25.00       19.71      7.04 o 
   2 -18   2      200.29      197.24     20.61 o 
   3 -18   2       51.46       52.74      8.06 o 
   4 -18   2       50.11       53.68      7.17 o 
   5 -18   2      431.49      455.27     14.29 o 
   6 -18   2       17.94       19.77      5.16 o 
   7 -18   2       19.30       22.50      6.39 o 
   8 -18   2      330.77      325.73     16.65 o 
   9 -18   2        9.54        7.41     11.19 o 
  10 -18   2        6.39       12.39      5.22 o 
  11 -18   2      179.08      205.78     11.19 o 
  12 -18   2        0.83        6.55     12.82 o 
  13 -18   2        4.52       -2.58      6.68 o 
  14 -18   2       78.97       87.48     11.30 o 
  -7 -17   2       43.71       37.31     10.27 o 
  -6 -17   2        5.42        5.56      8.89 o 
  -5 -17   2        4.99        6.47      7.72 o 
  -4 -17   2      281.70      275.93     18.70 o 
  -3 -17   2       22.30       12.44      7.39 o 
  -2 -17   2       34.06       22.45     13.09 o 
  -1 -17   2      365.10      385.78     17.71 o 
   0 -17   2        0.10       -4.90      4.90 o 
   1 -17   2       87.82       78.82      9.58 o 
   2 -17   2      319.23      318.06     12.94 o 
   3 -17   2       57.76       67.19      7.34 o 
   4 -17   2       94.89       86.52      7.99 o 
   5 -17   2       87.13       81.39      6.80 o 
   6 -17   2      154.11      162.72     12.05 o 
   7 -17   2      109.63      108.71      7.96 o 
   8 -17   2       14.58       14.73      4.66 o 
   9 -17   2      102.34      113.91     12.64 o 
  10 -17   2        2.14        6.48      4.37 o 
  11 -17   2        1.11        2.48      7.90 o 
  12 -17   2       23.77       17.46      5.80 o 
  13 -17   2        2.26        5.30      7.03 o 
  14 -17   2        0.13        8.10      6.99 o 
  15 -17   2       31.18       37.44     10.06 o 
  -8 -16   2        0.24        8.32     11.73 o 
  -7 -16   2        0.50        7.52     10.88 o 
  -6 -16   2       94.09      113.02     11.53 o 
  -5 -16   2        2.43        0.67      7.41 o 
  -4 -16   2       43.59       15.66      7.93 o 
  -3 -16   2      281.01      257.34     16.16 o 
  -2 -16   2       68.88       59.59      9.54 o 
  -1 -16   2       32.34       27.48      7.04 o 
   0 -16   2      541.13      584.74     19.66 o 
   1 -16   2       18.51       13.78      5.21 o 
   2 -16   2      417.09      414.71     20.97 o 
   3 -16   2      606.27      617.53     23.22 o 
   4 -16   2       18.41       49.61     14.03 o 
   5 -16   2      139.09      152.29      9.17 o 
   6 -16   2      716.41      741.02     14.83 o 
   7 -16   2        3.05        3.64      3.59 o 
   8 -16   2      502.28      504.40     24.20 o 
   9 -16   2      373.60      380.95     11.27 o 
  10 -16   2       21.21       16.71      5.78 o 
  11 -16   2      120.92      124.55     11.57 o 
  12 -16   2       27.46       24.50      6.40 o 
  13 -16   2        3.99       -1.92      6.47 o 
  14 -16   2       30.53       43.24      8.99 o 
  15 -16   2        0.81        4.95      7.14 o 
  16 -16   2        6.67        7.62      8.20 o 
  -9 -15   2       47.06       69.39     12.07 o 
  -8 -15   2        4.62        1.61      8.73 o 
  -7 -15   2       39.51       33.84     10.17 o 
  -6 -15   2       33.03       22.67      7.71 o 
  -5 -15   2       34.61       24.33      7.96 o 
  -4 -15   2      188.15      192.25     14.80 o 
  -3 -15   2       12.67       14.31      6.79 o 
  -2 -15   2      221.21      211.18     14.26 o 
  -1 -15   2      166.61      144.19     11.60 o 
   0 -15   2        0.21       -4.11      4.62 o 
   1 -15   2      300.04      320.67     13.97 o 
   2 -15   2       81.43       97.85      7.19 o 
   3 -15   2      116.40      156.65      8.17 o 
   4 -15   2     1126.45     1157.94     19.95 o 
   5 -15   2      135.63      125.71      6.69 o 
   6 -15   2      212.77      215.03      7.56 o 
   7 -15   2      327.62      370.12     15.87 o 
   8 -15   2        4.21        1.31      6.35 o 
   9 -15   2      542.45      569.54     18.70 o 
  10 -15   2      124.79      124.51      9.26 o 
  11 -15   2        1.08        5.94      4.42 o 
  12 -15   2      284.72      297.34     15.16 o 
  13 -15   2       12.85        3.73      5.13 o 
  14 -15   2        7.46       -2.15      9.03 o 
  15 -15   2       63.31       60.17     10.94 o 
  16 -15   2        1.11       21.62     14.58 o 
  -9 -14   2       43.09       30.04      9.98 o 
  -8 -14   2       69.36       75.78     12.23 o 
  -7 -14   2        0.13        5.01     11.54 o 
  -6 -14   2      247.74      271.18     20.95 o 
  -5 -14   2       89.95      104.82     11.46 o 
  -4 -14   2        7.79       17.70      7.11 o 
  -3 -14   2     1231.64     1205.40     30.05 o 
  -2 -14   2      452.24      458.15     17.71 o 
  -1 -14   2        5.22        4.49      4.73 o 
   0 -14   2     1950.37     1985.49     33.63 o 
   1 -14   2      174.94      184.17      8.73 o 
   2 -14   2      340.65      349.15     10.54 o 
   3 -14   2      844.59      855.28     20.24 o 
   4 -14   2      117.36      125.88      7.32 o 
   5 -14   2       52.07       52.17      7.94 o 
   6 -14   2      409.31      434.06     30.20 o 
   7 -14   2        0.87       -3.08      7.11 o 
   8 -14   2        3.98        4.09      6.47 o 
   9 -14   2      246.00      252.75     11.38 o 
  10 -14   2      131.12      118.86      7.56 o 
  11 -14   2        9.83       10.78      4.75 o 
  12 -14   2       18.18       17.77      5.66 o 
  13 -14   2       87.48       81.65      8.58 o 
  14 -14   2        6.64        6.87      7.79 o 
  15 -14   2        0.02        8.42      8.29 o 
  16 -14   2       65.52       70.12     12.70 o 
 -10 -13   2        0.01        9.79      8.39 o 
  -9 -13   2       96.49       97.87     12.91 o 
  -8 -13   2      110.11      127.00     13.46 o 
  -7 -13   2        8.81        7.91      6.16 o 
  -6 -13   2       21.72       13.97      6.21 o 
  -5 -13   2      248.16      225.97     18.38 o 
  -4 -13   2       68.60       78.26      9.59 o 
  -3 -13   2       11.15        9.40      5.68 o 
  -2 -13   2     1537.88     1419.42     69.95 o 
  -1 -13   2       25.98       22.86      4.65 o 
   0 -13   2        5.49        8.72      3.60 o 
   1 -13   2     1870.58     1891.81     27.44 o 
   2 -13   2        2.31        2.97      3.22 o 
   3 -13   2      447.41      461.83      8.99 o 
   4 -13   2     2317.36     2353.25     25.44 o 
   5 -13   2       35.26       48.65      6.12 o 
   6 -13   2       48.00       49.83      9.85 o 
   7 -13   2     1739.73     1717.01     30.63 o 
   8 -13   2       17.14       18.63     11.29 o 
   9 -13   2      311.54      329.33     10.01 o 
  10 -13   2      563.54      565.19     14.48 o 
  11 -13   2        4.44        1.60      4.15 o 
  12 -13   2       91.33       95.94      8.41 o 
  13 -13   2      115.86      123.22      9.82 o 
  14 -13   2       12.08       13.99      8.28 o 
  15 -13   2       53.18       76.59     12.24 o 
  16 -13   2        0.84        9.33      8.64 o 
 -10 -12   2        3.36        1.25      8.30 o 
  -9 -12   2       33.62       22.09      8.83 o 
  -8 -12   2      201.46      185.68     15.04 o 
  -7 -12   2       29.24       33.25      7.36 o 
  -6 -12   2       53.49       45.51      7.28 o 
  -5 -12   2      361.48      364.56     14.31 o 
  -4 -12   2      117.33      113.62     10.63 o 
  -3 -12   2      220.65      204.22     12.28 o 
  -2 -12   2      434.93      433.19     12.06 o 
  -1 -12   2      734.84      761.65     16.95 o 
   0 -12   2       28.83       26.53      3.84 o 
   1 -12   2      712.27      685.27     11.40 o 
   2 -12   2     2829.64     2932.64     29.95 o 
   3 -12   2     1142.68     1131.19     14.59 o 
   4 -12   2        0.63        8.26      2.87 o 
   5 -12   2      884.06      887.04     13.94 o 
   6 -12   2      753.44      753.48     20.69 o 
   7 -12   2      194.10      206.01     11.64 o 
   8 -12   2      869.51      900.99     24.56 o 
   9 -12   2       37.97       49.73      5.10 o 
  10 -12   2      196.61      194.61     12.00 o 
  11 -12   2      512.52      497.34     14.41 o 
  12 -12   2       17.58       14.49      5.76 o 
  13 -12   2      123.06      121.02      9.85 o 
  14 -12   2      131.98      125.28     11.57 o 
  15 -12   2        4.36       -6.63      7.22 o 
  16 -12   2       49.74       44.20     13.99 o 
  17 -12   2       24.59       40.68     14.07 o 
 -12 -11   2        4.09        9.79     14.09 o 
 -10 -11   2      220.30      222.34     16.32 o 
  -9 -11   2        1.55       -1.25      6.76 o 
  -8 -11   2      219.14      183.66     14.69 o 
  -7 -11   2      432.88      470.90     15.94 o 
  -6 -11   2      155.11      174.86     11.17 o 
  -5 -11   2      646.62      628.55     17.03 o 
  -4 -11   2     1417.69     1476.26     29.54 o 
  -3 -11   2        0.28       -1.81      3.39 o 
  -2 -11   2     3071.27     2942.31     38.16 o 
  -1 -11   2     2764.80     2739.75     30.90 o 
   0 -11   2        4.18        2.92      2.45 o 
   1 -11   2     4406.20     4466.65     45.36 o 
   2 -11   2      736.84      746.33     10.80 o 
   3 -11   2      490.70      477.11      9.03 o 
   4 -11   2     2614.09     2660.91     28.45 o 
   5 -11   2      242.01      248.39      8.48 o 
   6 -11   2       47.58       52.02      5.57 o 
   7 -11   2      276.21      279.52     10.74 o 
   8 -11   2      358.92      327.64      8.69 o 
   9 -11   2       62.81       68.67      6.06 o 
  10 -11   2      362.97      344.73     16.26 o 
  11 -11   2       93.70       76.11      7.28 o 
  12 -11   2      231.98      241.53     12.24 o 
  13 -11   2       37.04       36.41      7.49 o 
  14 -11   2       76.91       76.83     11.90 o 
  15 -11   2       65.61       42.49     10.50 o 
  16 -11   2        9.28        0.27      8.58 o 
  17 -11   2       34.72       24.29     10.49 o 
 -12 -10   2        1.75        2.06     12.88 o 
 -11 -10   2       72.48      107.02     20.50 o 
 -10 -10   2        3.43        5.83      7.49 o 
  -9 -10   2       90.50       88.30     10.80 o 
  -8 -10   2      382.74      353.76     16.87 o 
  -7 -10   2       31.75       29.05      6.50 o 
  -6 -10   2      602.24      614.50     16.92 o 
  -5 -10   2       83.77       65.51      6.83 o 
  -4 -10   2      219.97      203.84      8.73 o 
  -3 -10   2      487.33      484.69     10.85 o 
  -2 -10   2      400.35      385.99      9.07 o 
  -1 -10   2     1072.65     1093.21     19.22 o 
   0 -10   2     3121.80     3192.67     33.73 o 
   1 -10   2     1382.45     1394.74     17.42 o 
   2 -10   2     5836.21     5802.78     51.64 o 
   3 -10   2     1002.90      991.77     13.39 o 
   4 -10   2        6.23        8.05      2.58 o 
   5 -10   2     9920.15    10151.23     97.24 o 
   6 -10   2      483.45      516.70     10.33 o 
   7 -10   2      308.35      270.06     10.53 o 
   8 -10   2      874.01      812.20     15.71 o 
   9 -10   2       29.85       38.67      4.97 o 
  10 -10   2        0.89        0.82      4.36 o 
  11 -10   2     1070.65     1090.46     22.85 o 
  12 -10   2        8.51       13.34      5.38 o 
  13 -10   2        0.05        3.11      6.98 o 
  15 -10   2       11.79        7.19     21.84 o 
  16 -10   2        1.89       -6.49      9.56 o 
  17 -10   2       45.26       59.78     13.54 o 
 -13  -9   2       85.97       95.28     19.24 o 
 -12  -9   2       66.80       90.85     18.94 o 
 -11  -9   2        0.24       -7.72      7.72 o 
 -10  -9   2      215.77      204.15     12.50 o 
  -9  -9   2      337.39      356.38     12.82 o 
  -8  -9   2       30.01       37.35      6.10 o 
  -7  -9   2     1926.20     1983.60     28.37 o 
  -6  -9   2      189.86      201.75      9.34 o 
  -5  -9   2        8.42        7.72      3.83 o 
  -4  -9   2     2553.89     2583.01     33.46 o 
  -3  -9   2       38.46       35.51      3.04 o 
  -2  -9   2      178.50      181.63      5.80 o 
  -1  -9   2     3550.25     3429.36     37.93 o 
   0  -9   2     1159.86     1136.46     14.70 o 
   1  -9   2      119.11      119.33      4.34 o 
   2  -9   2      622.75      555.34      9.54 o 
   3  -9   2      565.00      589.39      9.33 o 
   4  -9   2      205.13      219.83      8.97 o 
   5  -9   2       60.86       70.72      4.77 o 
   6  -9   2     3070.30     3073.74     35.07 o 
   7  -9   2        1.82        9.58      3.21 o 
   8  -9   2       86.04       78.53      6.68 o 
   9  -9   2     1329.99     1295.43     23.14 o 
  10  -9   2      132.66      124.12      8.48 o 
  11  -9   2       18.33       23.25      5.66 o 
  12  -9   2      970.74      944.29     28.86 o 
  13  -9   2       55.80       62.54     10.52 o 
  14  -9   2       28.26       20.53      7.60 o 
  15  -9   2      256.54      266.67     19.81 o 
  16  -9   2        1.68       -0.31      9.03 o 
  17  -9   2       24.45       46.71     12.57 o 
 -13  -8   2       10.34       10.68      9.32 o 
 -12  -8   2       56.16       88.13     11.57 o 
 -11  -8   2       30.43       20.88     12.54 o 
 -10  -8   2       16.46       20.27      5.16 o 
  -9  -8   2      785.51      845.32     19.61 o 
  -8  -8   2      113.45      120.61      8.49 o 
  -7  -8   2       58.32       50.13      4.97 o 
  -6  -8   2     2694.59     2685.17     31.45 o 
  -5  -8   2      653.98      642.41     10.36 o 
  -4  -8   2      374.58      363.31      7.15 o 
  -3  -8   2     5933.00     5889.14     49.86 o 
  -2  -8   2      263.72      290.67      6.06 o 
  -1  -8   2     2520.39     2624.33     32.44 o 
   0  -8   2     8929.54     8938.94     82.07 o 
   1  -8   2       21.23       33.70      2.67 o 
   2  -8   2     1044.60      959.68     12.97 o 
   3  -8   2     4794.98     4987.57     45.61 o 
   4  -8   2     3726.64     3829.17     39.92 o 
   5  -8   2      183.89      198.51      6.07 o 
   6  -8   2     2693.15     2598.04     27.99 o 
   7  -8   2      631.42      623.14      9.37 o 
   8  -8   2      327.06      305.60      9.51 o 
   9  -8   2       52.19       50.70      6.91 o 
  10  -8   2     1374.08     1275.60     24.16 o 
  11  -8   2       73.35       66.10     11.48 o 
  12  -8   2       16.35       11.66      5.69 o 
  13  -8   2      510.60      494.65     18.99 o 
  14  -8   2       17.78       15.01      6.97 o 
  15  -8   2       13.29       15.76      9.48 o 
  16  -8   2       72.84       83.19     14.37 o 
  17  -8   2        2.81       -4.11     10.11 o 
 -14  -7   2        3.23      -11.21     12.87 o 
 -13  -7   2       13.00       -1.02      8.60 o 
 -12  -7   2      175.63      200.46     19.05 o 
 -11  -7   2       21.43        6.12      8.05 o 
 -10  -7   2       67.96       71.22      8.63 o 
  -9  -7   2      167.42      162.07      9.64 o 
  -8  -7   2      780.12      778.17     16.03 o 
  -7  -7   2      256.63      250.55      8.49 o 
  -6  -7   2      379.84      409.72      8.46 o 
  -5  -7   2     2998.67     3031.67     28.31 o 
  -4  -7   2      375.47      360.04      6.14 o 
  -3  -7   2        0.27        1.58      1.56 o 
  -2  -7   2     3953.40     3816.42     37.72 o 
  -1  -7   2      538.37      578.10     10.44 o 
   0  -7   2      155.71      128.77      3.89 o 
   1  -7   2     7231.61     7285.44     67.85 o 
   2  -7   2     1645.03     1802.02     20.10 o 
   3  -7   2     7857.60     8090.53     75.74 o 
   4  -7   2    17596.57    18125.32    167.55 o 
   5  -7   2      158.11      187.89      5.81 o 
   6  -7   2     3484.50     3470.31     33.61 o 
   7  -7   2     6857.94     6724.62     61.04 o 
   8  -7   2       46.69       48.60      5.10 o 
   9  -7   2      993.74      932.20     25.05 o 
  10  -7   2      293.40      276.32     14.61 o 
  11  -7   2       59.64       57.70     10.54 o 
  12  -7   2      423.65      423.25     16.50 o 
  13  -7   2       56.74       46.57      8.40 o 
  14  -7   2        4.71       -0.90      5.67 o 
  15  -7   2      116.73      155.51     21.09 o 
  16  -7   2        0.41       -6.21      8.90 o 
  17  -7   2        0.03        9.71     11.51 o 
 -14  -6   2      138.11      178.34     22.60 o 
 -13  -6   2        1.91       12.04      8.69 o 
 -12  -6   2       91.77       83.32     11.47 o 
 -11  -6   2      354.56      350.30     17.23 o 
 -10  -6   2       72.72       77.38     14.83 o 
  -9  -6   2      885.59      877.47     19.40 o 
  -8  -6   2      905.39      915.24     17.12 o 
  -7  -6   2      320.52      311.12      7.68 o 
  -6  -6   2     3290.71     3222.91     30.14 o 
  -5  -6   2     1575.85     1523.56     20.58 o 
  -4  -6   2      434.97      416.53      6.37 o 
  -3  -6   2     2566.13     2537.69     21.65 o 
  -2  -6   2      190.80      167.63      4.18 o 
  -1  -6   2     7325.40     7704.96     70.26 o 
   0  -6   2     3087.14     2914.43     33.21 o 
   1  -6   2       42.43       45.59      3.20 o 
   2  -6   2     2614.51     2831.61     31.08 o 
   3  -6   2      169.74      155.29      4.92 o 
   4  -6   2       33.51       46.95      3.24 o 
   5  -6   2     4724.87     4880.59     49.21 o 
   6  -6   2     1157.63     1185.71     14.60 o 
   7  -6   2     1205.82     1151.99     16.26 o 
   8  -6   2     2743.48     2615.83     36.71 o 
   9  -6   2        2.12        0.50      3.35 o 
  10  -6   2     1514.67     1451.87     29.65 o 
  11  -6   2      579.49      549.67     18.00 o 
  12  -6   2       17.60        7.88      5.93 o 
  13  -6   2      517.56      543.68     26.39 o 
  14  -6   2      103.50      101.65     16.81 o 
  15  -6   2        4.00        0.88     11.34 o 
  16  -6   2      161.19      190.66     20.04 o 
  17  -6   2        9.04        5.29     10.89 o 
 -15  -5   2        7.16       -7.17     13.16 o 
 -14  -5   2        2.25        0.94     12.80 o 
 -13  -5   2      104.09      122.44     19.53 o 
 -12  -5   2      144.75      147.41     13.46 o 
 -11  -5   2      210.08      189.92     14.31 o 
 -10  -5   2      359.51      389.99     12.61 o 
  -9  -5   2        5.74        2.42      3.71 o 
  -8  -5   2     1758.78     1699.98     25.68 o 
  -7  -5   2      551.01      539.62     11.97 o 
  -6  -5   2       93.94       89.82      3.94 o 
  -5  -5   2     6648.70     6812.84     56.13 o 
  -4  -5   2     3382.04     3594.93     29.52 o 
  -3  -5   2        2.21        5.94      2.35 o 
  -2  -5   2    18887.94    19126.69    169.40 o 
  -1  -5   2      150.92      234.44      6.20 o 
   0  -5   2      128.36      160.18      4.59 o 
   1  -5   2     9435.04     9847.31     96.37 o 
   2  -5   2     3475.29     3763.42     35.85 o 
   3  -5   2       39.42       40.92      5.82 o 
   4  -5   2    13479.52    13160.62    120.53 o 
   5  -5   2        4.71        3.87      1.37 o 
   6  -5   2      535.02      600.20     10.02 o 
   7  -5   2     8256.80     8131.31     77.14 o 
   8  -5   2       34.98       44.66      3.85 o 
   9  -5   2        6.74        3.32      4.08 o 
  10  -5   2      708.10      678.83     19.00 o 
  11  -5   2      284.04      281.66     13.65 o 
  12  -5   2        1.31       -5.05      5.05 o 
  13  -5   2       49.27       66.97      9.56 o 
  14  -5   2       99.78       94.36     11.69 o 
  15  -5   2       11.17       13.37      9.70 o 
  16  -5   2        4.58        2.50     13.65 o 
  17  -5   2       33.93       26.41     12.53 o 
 -14  -4   2      198.11       69.84     13.31 o 
 -12  -4   2       20.88       22.23      8.02 o 
 -11  -4   2      422.29      469.50     16.30 o 
 -10  -4   2        7.34       -0.77      5.03 o 
  -9  -4   2        3.65        1.35      5.69 o 
  -8  -4   2      429.89      442.08      8.36 o 
  -7  -4   2        1.13       -2.92      2.92 o 
  -6  -4   2       87.13       97.90      5.62 o 
  -5  -4   2     2822.30     2820.26     26.27 o 
  -4  -4   2     1579.70     1437.52     14.43 o 
  -3  -4   2      787.13      772.94     10.32 o 
  -2  -4   2     1567.44     1852.78     20.02 o 
  -1  -4   2    14179.22    15004.05    164.30 o 
   0  -4   2      456.93      453.95      6.33 o 
   1  -4   2      992.48     1195.40     12.51 o 
   2  -4   2    99601.01    99128.29   1274.16 o 
   3  -4   2     2509.44     2437.08     27.48 o 
   4  -4   2      112.59      111.93      3.88 o 
   5  -4   2    14801.70    14444.94    142.03 o 
   6  -4   2       29.35       28.64      4.38 o 
   7  -4   2     2888.73     2817.14     28.68 o 
   8  -4   2     6600.29     6356.20     62.80 o 
   9  -4   2      565.12      588.43     24.79 o 
  10  -4   2      468.95      445.33     15.36 o 
  11  -4   2     1260.53     1245.65     28.89 o 
  12  -4   2       11.98       -1.91      8.28 o 
  13  -4   2      190.17      199.02     14.64 o 
  14  -4   2      198.88      199.08     15.24 o 
  15  -4   2        0.34       -8.45      8.45 o 
  16  -4   2       14.79       15.73     14.18 o 
  17  -4   2       14.78        8.27     11.27 o 
 -15  -3   2       12.38       16.87     12.79 o 
 -14  -3   2       13.23       27.28     13.43 o 
 -13  -3   2      273.13      366.36     27.43 o 
 -12  -3   2      205.54      192.21     16.30 o 
 -11  -3   2       88.29       81.13      8.34 o 
 -10  -3   2      996.71     1023.58     20.55 o 
  -9  -3   2       33.25       31.16      3.21 o 
  -8  -3   2     1713.70     1718.22     16.86 o 
  -7  -3   2     2655.51     2645.48     25.37 o 
  -6  -3   2      119.34      147.44      4.25 o 
  -5  -3   2      986.84     1013.28     15.24 o 
  -4  -3   2    10987.25    10805.38    108.22 o 
  -3  -3   2        7.20        8.87      1.88 o 
  -2  -3   2     2268.56     2228.80     23.31 o 
  -1  -3   2       12.15       25.65      3.79 o 
   0  -3   2    16363.06    16776.92    149.01 o 
   1  -3   2       23.86        9.01      1.66 o 
   2  -3   2        6.65       13.83      1.84 o 
   3  -3   2     4110.50     4155.75     49.16 o 
   4  -3   2     2182.34     2103.08     32.78 o 
   5  -3   2       74.54       71.58      3.71 o 
   6  -3   2     2370.90     2294.91     25.34 o 
   7  -3   2      620.26      620.24     10.77 o 
   8  -3   2      370.84      362.85      8.65 o 
   9  -3   2     2043.14     2031.40     31.15 o 
  10  -3   2        1.02       -2.59      4.88 o 
  11  -3   2      455.42      416.13     16.23 o 
  12  -3   2      354.24      362.74     16.25 o 
  13  -3   2        6.31        6.73      6.60 o 
  14  -3   2      135.43      165.29     26.81 o 
  15  -3   2       96.25       89.38     12.35 o 
  16  -3   2        0.48       -8.19      8.24 o 
 -16  -2   2        4.42       -9.65     12.90 o 
 -15  -2   2       21.69        0.37     13.45 o 
 -14  -2   2       49.01       53.80     17.01 o 
 -13  -2   2        9.51       19.12     13.38 o 
 -12  -2   2      697.96      715.75     22.33 o 
 -11  -2   2        8.19        6.78      4.75 o 
 -10  -2   2       10.06        6.44      3.94 o 
  -9  -2   2      895.51      935.08     12.12 o 
  -8  -2   2      569.68      594.79      8.41 o 
  -7  -2   2     2512.28     2610.56     22.21 o 
  -6  -2   2     5309.13     5416.60     42.55 o 
  -5  -2   2      204.35      197.62      6.18 o 
  -4  -2   2     2523.15     2554.21     25.58 o 
  -3  -2   2    14118.52    14315.74    127.28 o 
  -2  -2   2      728.38      875.61     10.10 o 
  -1  -2   2    13070.30    13147.02    145.77 o 
   0  -2   2    24984.90    25563.16    278.76 o 
   1  -2   2      546.52      546.28      9.17 o 
   2  -2   2     6238.85     6180.96     79.74 o 
   3  -2   2     4851.84     4914.45     80.96 o 
   4  -2   2     2167.26     2010.19     36.77 o 
   5  -2   2    10790.02    10694.59    106.71 o 
   6  -2   2      643.11      679.30     10.75 o 
   7  -2   2      224.24      213.85      5.37 o 
   8  -2   2     2541.44     2537.93     26.96 o 
   9  -2   2       31.59       41.15      4.70 o 
  10  -2   2       46.39       46.93      6.09 o 
  11  -2   2     1473.23     1505.17     32.21 o 
  12  -2   2       78.97       87.75      8.76 o 
  13  -2   2       33.96       29.02      6.97 o 
  14  -2   2       47.23       36.37      7.93 o 
  15  -2   2       15.89       23.76      8.70 o 
  16  -2   2        6.61       21.90     15.74 o 
 -16  -1   2       44.78       46.91     17.58 o 
 -15  -1   2       68.22       90.55     19.58 o 
 -14  -1   2        2.29        0.76     22.71 o 
 -13  -1   2      355.13      397.90     17.70 o 
 -12  -1   2      212.80      228.81     13.88 o 
 -11  -1   2       51.68       40.51      6.42 o 
 -10  -1   2      824.75      849.63     18.29 o 
  -9  -1   2      614.82      620.51     10.10 o 
  -8  -1   2     1057.53     1063.00     17.43 o 
  -7  -1   2     3016.05     3006.56     26.00 o 
  -6  -1   2      598.81      618.10      7.93 o 
  -5  -1   2     3032.80     3162.78     27.50 o 
  -4  -1   2     4054.51     4117.59     38.88 o 
  -3  -1   2      778.86      785.13      8.51 o 
  -2  -1   2     2683.94     2843.35     26.31 o 
  -1  -1   2     1481.98     1703.19     19.30 o 
   0  -1   2     8773.45     9439.02    104.78 o 
   1  -1   2    18785.74    18390.38    359.07 o 
   2  -1   2    16417.76    17084.70    217.47 o 
   3  -1   2    22715.23    21429.24    267.67 o 
   4  -1   2     8080.23     8027.31     90.97 o 
   5  -1   2     2171.81     2151.69     21.72 o 
   6  -1   2     8403.69     8117.86     70.63 o 
   7  -1   2      546.55      574.89      9.09 o 
   8  -1   2       24.23       22.18      3.15 o 
   9  -1   2     1911.90     1950.36     27.38 o 
  10  -1   2      738.27      783.40     18.31 o 
  11  -1   2       58.35       62.67      7.55 o 
  12  -1   2     1020.68     1098.92     24.38 o 
  13  -1   2        0.72       12.35      6.22 o 
  14  -1   2       27.54       46.63      8.23 o 
  15  -1   2       93.27       74.59     19.43 o 
  16  -1   2        0.15      -14.12     14.12 o 
 -17   0   2       21.21       -0.29     15.82 o 
 -16   0   2        0.03       -7.63     13.78 o 
 -15   0   2       59.76       50.75     10.55 o 
 -14   0   2      159.73      155.31     13.80 o 
 -13   0   2        0.09        7.13      5.86 o 
 -12   0   2      919.03      920.73     21.74 o 
 -11   0   2      324.32      324.65     18.71 o 
 -10   0   2       49.80       53.78      6.08 o 
  -9   0   2     6965.84     6929.72     58.74 o 
  -8   0   2      916.63      950.07     11.26 o 
  -7   0   2      164.92      155.65      4.13 o 
  -6   0   2    12279.99    12676.02     89.16 o 
  -5   0   2     1941.75     1841.83     16.33 o 
  -4   0   2      112.86      134.11      3.50 o 
  -3   0   2    15668.21    16221.51    133.67 o 
  -2   0   2     9806.54    10830.36    117.60 o 
  -1   0   2    10192.15    10135.43    127.14 o 
   0   0   2     7745.66     8201.31    103.21 o 
   1   0   2       72.27       65.05      7.45 o 
   2   0   2     2622.48     2799.18    104.26 o 
   3   0   2    10879.01    10669.03    118.27 o 
   4   0   2       33.00       15.29      2.15 o 
   5   0   2      647.55      751.65      9.64 o 
   6   0   2      295.60      296.27      6.10 o 
   7   0   2     4277.21     4184.17     37.78 o 
   8   0   2       19.27       19.67      3.93 o 
   9   0   2       15.22       14.96      5.05 o 
  10   0   2     1434.66     1444.90     29.43 o 
  11   0   2       13.75        6.86      6.66 o 
  12   0   2       30.37       32.40      6.93 o 
  13   0   2      394.66      397.47     26.84 o 
  14   0   2        0.95        7.43     11.56 o 
  15   0   2       19.26        5.04     15.45 o 
  16   0   2       75.81      119.48     22.72 o 
 -17   1   2        2.87      -13.74     13.74 o 
 -16   1   2        0.37      -11.01     11.01 o 
 -15   1   2       92.93       88.64     13.89 o 
 -14   1   2      134.96      123.88     10.76 o 
 -13   1   2       14.72        0.29      5.56 o 
 -12   1   2      106.98      116.26      9.25 o 
 -11   1   2     1576.56     1588.28     28.20 o 
 -10   1   2        3.98        0.14      4.64 o 
  -9   1   2       45.73       52.32      4.28 o 
  -8   1   2     3588.06     3360.95     33.50 o 
  -7   1   2      148.23      140.67      4.08 o 
  -6   1   2      857.18      998.31     10.62 o 
  -5   1   2    21908.96    22442.06    172.19 o 
  -4   1   2      277.49      334.43      5.27 o 
  -3   1   2     1537.74     1478.15     19.46 o 
  -2   1   2    23192.89    22054.09    529.64 o 
  -1   1   2     5059.43     5019.60     64.80 o 
   0   1   2     2558.02     2781.59     45.65 o 
   1   1   2    49392.81    51570.52    567.62 o 
   2   1   2    10291.04    10740.80     96.93 o 
   3   1   2     1379.75     1271.80     16.31 o 
   4   1   2    26890.79    27869.68    231.49 o 
   5   1   2      231.47      261.91      5.09 o 
   6   1   2     1629.29     1598.40     16.15 o 
   7   1   2     1014.31     1007.01     13.23 o 
   8   1   2       18.52       18.89      3.73 o 
   9   1   2      889.36      848.80     15.14 o 
  10   1   2      266.24      263.43      9.88 o 
  11   1   2       93.45       99.88      8.92 o 
  12   1   2      130.86      113.85     14.00 o 
  13   1   2        4.78       14.94      8.87 o 
  14   1   2       40.77       36.37     15.92 o 
  15   1   2       11.87        8.67     13.94 o 
 -17   2   2       84.99      111.71     30.32 o 
 -16   2   2       12.09       12.89     11.20 o 
 -15   2   2       38.18       31.77      7.80 o 
 -14   2   2      360.79      432.90     23.48 o 
 -13   2   2        4.09       -0.04      5.05 o 
 -12   2   2       84.65      101.38      8.90 o 
 -11   2   2     1008.00     1002.79     27.40 o 
 -10   2   2      163.59      168.47      9.33 o 
  -9   2   2      668.34      661.24     11.62 o 
  -8   2   2     1412.16     1442.34     16.61 o 
  -7   2   2     1519.86     1613.72     17.20 o 
  -6   2   2     3722.00     3709.26     35.04 o 
  -5   2   2      533.98      561.15      7.69 o 
  -4   2   2    17575.30    18375.49    199.74 o 
  -3   2   2     7080.72     7068.06     92.15 o 
  -2   2   2      190.30      148.92     12.88 o 
  -1   2   2    17175.34    17842.32    378.99 o 
   0   2   2     6737.11     7219.19     80.70 o 
   1   2   2    10763.41    11653.74    148.21 o 
   2   2   2    17955.97    18147.34    161.99 o 
   3   2   2     2474.17     2590.98     25.23 o 
   4   2   2     7953.65     8036.88     70.33 o 
   5   2   2     2814.25     2651.11     23.57 o 
   6   2   2      172.96      196.19      5.25 o 
   7   2   2     1277.19     1227.34     14.26 o 
   8   2   2     2083.89     2037.75     23.78 o 
   9   2   2        0.16       -0.81      3.98 o 
  10   2   2     1030.35     1017.85     24.04 o 
  11   2   2      220.05      205.42     17.13 o 
  12   2   2        1.19       10.24     12.28 o 
  13   2   2      185.00      180.88     17.11 o 
  14   2   2       46.39       74.67     17.71 o 
  15   2   2        0.91       30.99     15.36 o 
 -17   3   2        0.02       26.13     11.76 o 
 -16   3   2      101.40       87.40     15.27 o 
 -15   3   2        8.77        2.47      6.70 o 
 -14   3   2      100.54       96.42      9.46 o 
 -13   3   2      520.01      523.98     16.56 o 
 -12   3   2      222.25      229.91     11.76 o 
 -11   3   2     1972.49     1919.33     31.80 o 
 -10   3   2     3256.92     3162.51     40.22 o 
  -9   3   2       94.41       97.37      5.21 o 
  -8   3   2     4565.47     4450.06     42.97 o 
  -7   3   2     3250.25     3193.23     31.78 o 
  -6   3   2       80.18      104.00      4.01 o 
  -5   3   2     9648.91     9485.18     86.79 o 
  -4   3   2     3859.23     3934.82     47.61 o 
  -3   3   2      487.74      415.32     12.36 o 
  -2   3   2     8088.15     7894.76    181.37 o 
  -1   3   2     2605.96     2464.30     30.42 o 
   0   3   2      170.49      253.53      6.89 o 
   1   3   2    16360.52    16650.14    191.04 o 
   2   3   2     3246.33     3546.43     32.93 o 
   3   3   2      739.76      733.56     10.09 o 
   4   3   2     3643.85     3590.44     34.56 o 
   5   3   2      248.25      238.72      6.15 o 
   6   3   2      902.78      903.50     14.22 o 
   7   3   2     1196.89     1244.80     14.73 o 
   8   3   2     1128.38     1180.61     16.73 o 
   9   3   2      468.28      472.79     14.53 o 
  10   3   2       23.70       13.41      6.18 o 
  11   3   2      336.99      371.36     19.68 o 
  12   3   2       63.76       63.77     11.40 o 
  13   3   2        8.60       15.46      9.41 o 
  14   3   2      107.67      115.57     19.90 o 
 -17   4   2       85.90       66.90     28.87 o 
 -16   4   2       21.67       17.27     11.44 o 
 -15   4   2       48.53       57.86     10.06 o 
 -14   4   2      118.68      110.25     11.66 o 
 -13   4   2        0.05        0.28      6.54 o 
 -12   4   2       36.37       35.10      7.64 o 
 -11   4   2        4.23       -3.98      4.89 o 
 -10   4   2      177.32      184.85     10.10 o 
  -9   4   2     2097.52     2045.71     32.21 o 
  -8   4   2      307.51      269.94      7.00 o 
  -7   4   2      853.72      762.11     11.30 o 
  -6   4   2     5954.61     5941.30     57.83 o 
  -5   4   2      521.50      573.43      9.23 o 
  -4   4   2    15240.54    15128.97    274.06 o 
  -3   4   2     9590.28     9951.52    141.01 o 
  -2   4   2      106.50      102.03      5.21 o 
  -1   4   2    11357.15    11311.97    125.52 o 
   0   4   2     4486.44     4365.52     52.12 o 
   1   4   2      127.25      111.53      4.49 o 
   2   4   2    31596.61    33221.02    298.35 o 
   3   4   2       76.16       86.42      3.62 o 
   4   4   2       62.56       69.96      3.67 o 
   5   4   2     4941.56     5081.41     47.71 o 
   6   4   2      165.06      165.21      5.35 o 
   7   4   2        2.57       -2.94      3.74 o 
   8   4   2     2225.27     2125.45     30.41 o 
   9   4   2       18.02       25.11      5.29 o 
  10   4   2       13.17       16.63      5.69 o 
  11   4   2      144.17      118.51     13.25 o 
  12   4   2       10.06        8.15     12.44 o 
  13   4   2       13.55       -5.01      6.30 o 
 -17   5   2        4.12        7.00     18.42 o 
 -16   5   2      217.06      203.77     20.36 o 
 -15   5   2       47.95       32.00      8.67 o 
 -14   5   2        4.54       -4.12      7.35 o 
 -13   5   2      547.93      587.24     22.43 o 
 -12   5   2      281.25      273.57     12.89 o 
 -11   5   2        8.70       -0.53      4.63 o 
 -10   5   2      989.49      898.48     19.51 o 
  -9   5   2      531.54      480.78     14.64 o 
  -8   5   2       55.70       56.05      5.64 o 
  -7   5   2     6823.10     7051.54     63.58 o 
  -6   5   2      359.53      390.62      8.53 o 
  -5   5   2      744.58      674.92     18.25 o 
  -4   5   2     2355.13     2484.80     23.97 o 
  -3   5   2     4139.50     4369.62     46.99 o 
  -2   5   2        5.09        4.05      2.37 o 
  -1   5   2      367.38      308.95      6.57 o 
   0   5   2     9258.26     9303.28     85.63 o 
   1   5   2      177.51      207.58      4.73 o 
   2   5   2     1391.69     1537.99     16.01 o 
   3   5   2     4219.71     4193.71     36.96 o 
   4   5   2       40.74       48.89      6.50 o 
   5   5   2      139.62      153.24      5.50 o 
   6   5   2     2114.82     2108.06     26.85 o 
   7   5   2       77.30       64.86      6.09 o 
   8   5   2      283.55      278.37     10.18 o 
   9   5   2      851.75      874.85     18.14 o 
  10   5   2        8.30        4.62      5.71 o 
  11   5   2       98.49      109.59     11.23 o 
  12   5   2      208.56      206.89     33.22 o 
  13   5   2        8.58        9.31     13.91 o 
  14   5   2       14.58        9.31     14.48 o 
 -17   6   2        7.89       10.30     11.20 o 
 -16   6   2        8.40       -4.19      9.01 o 
 -15   6   2      184.93      196.47     21.01 o 
 -14   6   2        5.99       -4.76      6.13 o 
 -13   6   2        5.13       -1.77      6.62 o 
 -12   6   2      817.26      764.29     19.46 o 
 -11   6   2      166.04      153.69      9.71 o 
 -10   6   2      372.03      389.41     13.66 o 
  -9   6   2     2624.79     2581.36     38.06 o 
  -8   6   2      825.32      826.67     15.19 o 
  -7   6   2      795.37      749.16     13.35 o 
  -6   6   2     5332.20     5053.28     77.08 o 
  -5   6   2      413.87      411.94      6.86 o 
  -4   6   2      384.35      371.09      6.81 o 
  -3   6   2    15579.63    15810.57    153.55 o 
  -2   6   2       78.97       60.42      3.37 o 
  -1   6   2     4581.24     4698.24     46.06 o 
   0   6   2     2948.50     2879.17     30.60 o 
   1   6   2      311.47      307.68      9.53 o 
   2   6   2     2620.48     2633.58     24.90 o 
   3   6   2      706.75      763.06     16.77 o 
   4   6   2      735.52      714.96     10.68 o 
   5   6   2      468.00      481.81      9.05 o 
   6   6   2      113.35       86.98      5.18 o 
   7   6   2      753.53      745.32     15.95 o 
   8   6   2       62.35       60.02      7.35 o 
   9   6   2       93.92      102.41      7.99 o 
  10   6   2      284.49      333.04     12.08 o 
  11   6   2       19.73       15.20      7.80 o 
  12   6   2       41.37       44.97     15.72 o 
  13   6   2       39.08       49.96     16.22 o 
 -17   7   2        6.27       -0.01     10.24 o 
 -16   7   2       33.85       48.64     12.53 o 
 -15   7   2       43.48       40.70      9.10 o 
 -14   7   2       15.16        5.41      6.75 o 
 -13   7   2       54.43       62.04      8.02 o 
 -12   7   2       14.58        0.70      5.27 o 
 -11   7   2      464.35      439.98     13.76 o 
 -10   7   2       47.52       60.10      6.33 o 
  -9   7   2       48.05       41.10      5.22 o 
  -8   7   2     2713.80     2602.88     42.07 o 
  -7   7   2       23.40       19.00      4.19 o 
  -6   7   2      274.63      272.01      5.88 o 
  -5   7   2     1697.88     1526.78     17.71 o 
  -4   7   2        8.80       17.79      2.25 o 
  -3   7   2      821.41      716.79     14.36 o 
  -2   7   2     8269.39     8096.43     75.89 o 
  -1   7   2     2003.77     2048.38     23.52 o 
   0   7   2     3624.25     3542.37     37.17 o 
   1   7   2     2929.61     2906.79     56.47 o 
   2   7   2      355.28      335.43      7.69 o 
   3   7   2     2701.04     2660.93     26.06 o 
   4   7   2     1510.07     1506.66     31.22 o 
   5   7   2        0.01       -2.38      2.38 o 
   6   7   2     1877.50     1853.54     25.12 o 
   7   7   2      176.30      155.22      8.81 o 
   8   7   2        8.28        0.94      4.58 o 
   9   7   2      230.68      237.97     11.04 o 
  10   7   2       26.17       22.18      6.12 o 
  11   7   2        0.60        8.11      8.11 o 
  12   7   2       56.32       59.85     16.63 o 
  13   7   2        5.45      -11.20     13.61 o 
 -17   8   2       88.09       68.14     13.99 o 
 -16   8   2        6.61       -3.89      8.38 o 
 -15   8   2       72.41       79.30     10.84 o 
 -14   8   2      356.48      410.53     18.60 o 
 -13   8   2        7.97        3.81      5.11 o 
 -12   8   2      724.46      691.31     18.65 o 
 -11   8   2      292.69      297.35     11.92 o 
 -10   8   2       53.00       50.01      6.13 o 
  -9   8   2     1821.90     1774.41     32.65 o 
  -8   8   2      940.30      867.21     19.49 o 
  -7   8   2      161.99      157.09     11.12 o 
  -6   8   2     2892.51     2858.03     28.97 o 
  -5   8   2       72.09       83.43      4.45 o 
  -4   8   2      418.09      409.35      7.43 o 
  -3   8   2     1613.08     1544.80     19.05 o 
  -2   8   2      160.23      164.19      5.47 o 
  -1   8   2     1068.03     1064.37     15.21 o 
   0   8   2     1441.42     1366.60     18.44 o 
   1   8   2     4311.58     4222.03     40.80 o 
   2   8   2      409.43      379.90      8.48 o 
   3   8   2        1.15        7.38      2.87 o 
   4   8   2     1743.32     1789.65     20.17 o 
   5   8   2      422.28      453.62     10.68 o 
   6   8   2      149.49      139.70      7.56 o 
   7   8   2     1106.97     1111.99     20.76 o 
   8   8   2      122.35      111.17     10.64 o 
   9   8   2        7.77       13.66      5.79 o 
  10   8   2      226.80      234.94     14.03 o 
  11   8   2       79.56       72.63     12.07 o 
  12   8   2       15.43        7.91     13.32 o 
 -17   9   2       26.51       37.67     16.27 o 
 -16   9   2       20.97       19.95     10.00 o 
 -15   9   2       37.00       24.74      7.73 o 
 -14   9   2      162.89      155.03     11.50 o 
 -13   9   2      269.31      284.14     23.97 o 
 -12   9   2        0.69        4.10      4.53 o 
 -11   9   2      945.16      925.89     20.80 o 
 -10   9   2       79.62       74.16      7.67 o 
  -9   9   2      275.16      238.45     11.19 o 
  -8   9   2     3875.90     3890.35     59.16 o 
  -7   9   2      266.71      287.70     10.49 o 
  -6   9   2      102.20      114.76     12.04 o 
  -5   9   2     5903.30     6023.23     51.53 o 
  -4   9   2      299.81      284.17      6.61 o 
  -3   9   2        6.60        8.77      2.54 o 
  -2   9   2     6966.70     6884.52     67.07 o 
  -1   9   2       83.65       94.13      5.74 o 
   0   9   2      236.78      231.96      7.71 o 
   1   9   2     2472.17     2531.34     27.60 o 
   2   9   2      425.95      419.72      9.29 o 
   3   9   2       59.65       57.27      4.73 o 
   4   9   2      678.02      671.28     13.73 o 
   5   9   2      134.60      154.92      9.25 o 
   6   9   2        1.42       -3.73      4.58 o 
   7   9   2       22.55       20.24      5.45 o 
   8   9   2      185.41      170.86     13.99 o 
   9   9   2        3.15        7.21      8.21 o 
  10   9   2       12.81       12.76      8.32 o 
  11   9   2       73.16       38.15     16.68 o 
 -17  10   2       34.16       22.87     10.44 o 
 -16  10   2        5.72       -1.12      6.63 o 
 -15  10   2       33.48       28.74     12.65 o 
 -14  10   2       88.81       92.99      9.43 o 
 -13  10   2       42.77       26.71      9.12 o 
 -12  10   2        3.68       -0.29      5.30 o 
 -11  10   2      262.08      227.12     14.45 o 
 -10  10   2      421.63      415.60     20.53 o 
  -9  10   2       35.43       26.75      7.08 o 
  -8  10   2      163.75      166.54      9.22 o 
  -7  10   2     1511.12     1469.46     29.29 o 
  -6  10   2        3.94        3.10      3.70 o 
  -5  10   2        1.40        0.06      2.37 o 
  -4  10   2     3785.41     3810.56     46.87 o 
  -3  10   2       14.34       13.19      3.15 o 
  -2  10   2      135.28      132.83      6.14 o 
  -1  10   2     4947.30     4845.35     50.57 o 
   0  10   2        0.81       -2.92      2.92 o 
   1  10   2       10.38       12.78      3.41 o 
   2  10   2     2725.84     2790.51     44.42 o 
   3  10   2       52.94       42.05      5.58 o 
   4  10   2      497.92      513.68     14.07 o 
   5  10   2     1144.01     1030.81     20.75 o 
   6  10   2       19.11        8.58      5.28 o 
   7  10   2      327.83      328.60     14.72 o 
   8  10   2      135.21      125.14     12.53 o 
   9  10   2       23.18       15.60      9.77 o 
  10  10   2      137.12      147.05     14.93 o 
  11  10   2       19.89       41.21     15.66 o 
 -17  11   2        2.34       -7.44      8.81 o 
 -16  11   2      129.83      102.61     31.00 o 
 -15  11   2        3.47       -3.15      7.73 o 
 -14  11   2       74.54       84.19      9.06 o 
 -13  11   2      210.02      183.72     21.13 o 
 -12  11   2        0.00       -4.58      5.87 o 
 -11  11   2      311.66      290.23     20.62 o 
 -10  11   2      805.01      763.91     18.29 o 
  -9  11   2      244.08      244.60     11.68 o 
  -8  11   2      819.11      803.40     19.31 o 
  -7  11   2      659.58      689.38     17.14 o 
  -6  11   2      448.29      427.32      9.98 o 
  -5  11   2      470.21      497.70     11.07 o 
  -4  11   2      249.51      248.64     10.33 o 
  -3  11   2      588.00      542.53     12.28 o 
  -2  11   2      563.62      554.99     11.65 o 
  -1  11   2       30.28       26.69      3.99 o 
   0  11   2      659.73      636.22     14.46 o 
   1  11   2       95.50      103.02      6.95 o 
   2  11   2       81.31       83.86      8.73 o 
   3  11   2      378.14      373.34     12.00 o 
   4  11   2       11.31        8.02      5.03 o 
   5  11   2      107.63      116.17      8.78 o 
   6  11   2      349.08      352.79     18.83 o 
   7  11   2        9.11       -0.85      7.21 o 
   8  11   2      117.14      119.06     24.92 o 
   9  11   2      101.09      110.70     16.36 o 
  10  11   2        1.44        5.86      8.04 o 
 -17  12   2        9.64      -11.21     16.95 o 
 -16  12   2        1.35       13.38      9.39 o 
 -15  12   2       75.07       81.52     13.06 o 
 -14  12   2       14.12       18.80      7.51 o 
 -13  12   2       11.61       10.36      7.33 o 
 -12  12   2      277.04      280.59     14.66 o 
 -11  12   2        1.36       -0.69      4.53 o 
 -10  12   2      320.83      344.92     12.32 o 
  -9  12   2     1231.74     1228.66     26.52 o 
  -8  12   2       30.68       29.06      6.73 o 
  -7  12   2     1379.40     1314.43     32.44 o 
  -6  12   2      996.68      994.43     20.55 o 
  -5  12   2        8.34        7.78      3.88 o 
  -4  12   2     2225.26     2264.75     34.17 o 
  -3  12   2      853.89      849.66     18.21 o 
  -2  12   2        2.41        5.06      4.19 o 
  -1  12   2     1428.20     1379.23     29.62 o 
   0  12   2      853.36      849.35     19.55 o 
   1  12   2        0.57       -7.57      7.57 o 
   2  12   2      293.33      269.85     13.28 o 
   3  12   2        0.90       -3.11      4.68 o 
   4  12   2      125.23      102.82      8.67 o 
   5  12   2       62.52       69.38      8.26 o 
   6  12   2        7.85        2.45      7.47 o 
   7  12   2       78.04       57.34     16.60 o 
   8  12   2      145.03      152.74     15.05 o 
   9  12   2       43.93       40.83      9.85 o 
  10  12   2        4.94        5.23      9.09 o 
 -17  13   2        0.27       -7.48      8.58 o 
 -16  13   2       46.86       53.91     13.68 o 
 -15  13   2        2.18        6.90     17.95 o 
 -14  13   2        4.32       11.29      7.92 o 
 -13  13   2      104.77      101.45     11.95 o 
 -12  13   2       24.00        7.49      8.63 o 
 -11  13   2       78.24       63.51      7.36 o 
 -10  13   2      241.77      269.71     12.04 o 
  -9  13   2       31.54       39.92      7.70 o 
  -8  13   2      295.36      261.39     11.84 o 
  -7  13   2       54.29       56.61      6.74 o 
  -6  13   2      433.57      430.09     12.18 o 
  -5  13   2      599.54      554.15     14.23 o 
  -4  13   2        0.28       11.84      4.48 o 
  -3  13   2     1619.13     1612.32     28.27 o 
  -2  13   2      372.85      363.62     12.49 o 
  -1  13   2       18.81       19.27      5.42 o 
   0  13   2      795.51      766.58     19.25 o 
   1  13   2      185.16      172.17     10.98 o 
   2  13   2       12.99        5.01      3.65 o 
   3  13   2      961.10      940.65     23.49 o 
   4  13   2      104.38      115.61     10.16 o 
   5  13   2        4.25        5.72      6.35 o 
   6  13   2      172.89      171.51     15.26 o 
   7  13   2        7.33       -7.78      7.78 o 
   8  13   2       50.04       60.15     11.51 o 
   9  13   2       38.90       42.98     10.45 o 
 -16  14   2        0.47        6.52      9.03 o 
 -15  14   2       94.88      122.15     14.60 o 
 -14  14   2       16.18        9.34     11.20 o 
 -13  14   2        0.33        3.32      6.40 o 
 -12  14   2      234.40      271.13     12.98 o 
 -11  14   2       29.59       18.52      5.81 o 
 -10  14   2        0.94        3.89      5.59 o 
  -9  14   2      678.53      682.28     19.22 o 
  -8  14   2        2.63        5.44      4.72 o 
  -7  14   2        0.23       -6.62      6.62 o 
  -6  14   2      683.11      727.96     16.95 o 
  -5  14   2        4.00       -1.09      4.40 o 
  -4  14   2        0.09       -4.77      4.79 o 
  -3  14   2      474.09      477.96     14.57 o 
  -2  14   2      319.63      308.70     12.26 o 
  -1  14   2       91.24      101.56      9.46 o 
   0  14   2      140.97      134.92      9.97 o 
   1  14   2      167.81      191.58     12.06 o 
   2  14   2       30.30       16.43      9.91 o 
   3  14   2        0.06       -2.80      5.91 o 
   4  14   2      218.64      227.03     13.94 o 
   5  14   2        3.88        1.26      8.86 o 
   6  14   2        4.63       -0.15     11.04 o 
   7  14   2      112.76      136.86     14.97 o 
   8  14   2        3.65       17.44      9.20 o 
 -16  15   2        1.79       -3.61      8.12 o 
 -15  15   2        2.04        8.09      8.45 o 
 -14  15   2       74.17       71.03     11.67 o 
 -13  15   2        2.75       10.66      7.92 o 
 -12  15   2        0.25        1.67      5.26 o 
 -11  15   2      232.32      246.43     12.53 o 
 -10  15   2        0.63        5.40      5.80 o 
  -9  15   2       30.79       38.21      7.17 o 
  -8  15   2      280.46      278.84     14.75 o 
  -7  15   2        0.69       -4.11     15.39 o 
  -6  15   2      136.78      136.48     16.66 o 
  -5  15   2      710.19      755.90     18.47 o 
  -4  15   2      111.11      101.32      8.51 o 
  -3  15   2      118.01      133.16      9.69 o 
  -2  15   2      938.65      891.05     21.56 o 
  -1  15   2       57.18       54.50      7.54 o 
   0  15   2      186.31      208.66     12.75 o 
   1  15   2      319.99      308.20     15.99 o 
   2  15   2        0.05        5.00      6.34 o 
   3  15   2       94.01       94.23     11.52 o 
   4  15   2       26.82       28.28      8.79 o 
   5  15   2       40.63       55.58      9.52 o 
   6  15   2       54.09       77.08     12.88 o 
   7  15   2        0.90        1.83      8.49 o 
 -15  16   2        3.06        7.62     10.25 o 
 -14  16   2       48.52       50.14     10.70 o 
 -13  16   2       28.77       40.42      9.84 o 
 -12  16   2       34.39       27.62     11.97 o 
 -11  16   2       19.40       22.63      7.71 o 
 -10  16   2       49.17       45.84     11.69 o 
  -9  16   2       16.73       23.51      7.27 o 
  -8  16   2       48.57       54.93     14.01 o 
  -7  16   2      196.30      187.72     14.35 o 
  -6  16   2        3.45        7.65      5.73 o 
  -5  16   2       59.65       59.01      7.65 o 
  -4  16   2      262.41      247.69     12.33 o 
  -3  16   2        0.60       -3.09      4.92 o 
  -2  16   2      199.90      181.69     11.89 o 
  -1  16   2      198.76      199.70     12.69 o 
   0  16   2        4.54        2.41      6.42 o 
   1  16   2      120.52      131.81     12.79 o 
   2  16   2      114.25      118.20     36.37 o 
   3  16   2        1.45       -6.07      6.07 o 
   4  16   2      164.27      176.20     24.67 o 
   5  16   2       14.95        1.97     10.25 o 
   6  16   2        9.49       16.73     10.36 o 
 -15  17   2        0.61       -0.69      8.22 o 
 -14  17   2       43.34       44.51     10.49 o 
 -13  17   2       85.47       76.03     11.55 o 
 -12  17   2        1.75       -3.16      7.45 o 
 -11  17   2      101.56      106.34     13.89 o 
 -10  17   2       52.29       41.40      8.72 o 
  -9  17   2        0.72        0.19      6.34 o 
  -8  17   2      197.49      193.82     14.17 o 
  -7  17   2       44.66       49.36      9.28 o 
  -6  17   2       15.80       12.54      6.54 o 
  -5  17   2       96.20       91.84      8.95 o 
  -4  17   2       11.64        7.46      5.51 o 
  -3  17   2        0.14        0.74      5.28 o 
  -2  17   2      161.75      190.05     12.68 o 
  -1  17   2       59.41       60.17      9.88 o 
   0  17   2        2.52        5.16      6.79 o 
   1  17   2       30.08       25.31      8.26 o 
   2  17   2        7.33       17.99      8.76 o 
   3  17   2        1.12        6.62      8.52 o 
   4  17   2        7.69        8.55     10.20 o 
   5  17   2       11.79       11.35      9.27 o 
 -14  18   2        0.17        4.90      9.14 o 
 -13  18   2       27.14       17.78     10.60 o 
 -12  18   2       39.05       34.15     11.18 o 
 -11  18   2        0.70       -2.46      7.64 o 
 -10  18   2       66.01       64.09     11.71 o 
  -9  18   2       22.16       19.26      8.00 o 
  -8  18   2        0.35       -0.67     13.76 o 
  -7  18   2      200.79      216.94     26.59 o 
  -6  18   2        7.94       -3.32      6.23 o 
  -5  18   2        0.90       -0.41      5.27 o 
  -4  18   2      272.96      288.66     14.07 o 
  -3  18   2       48.83       49.02     11.72 o 
  -2  18   2       17.05       24.19      8.46 o 
  -1  18   2      229.57      213.17     16.05 o 
   0  18   2        6.17       -4.20      6.78 o 
   1  18   2       12.41       11.39     12.18 o 
   2  18   2       44.57       43.92     13.37 o 
   3  18   2        0.82       16.38      8.41 o 
 -13  19   2       23.98       27.13     11.37 o 
 -12  19   2        0.20        4.18      8.90 o 
 -11  19   2        4.48       -2.38      8.78 o 
 -10  19   2       18.27       11.50      8.97 o 
  -9  19   2       13.80       12.94      9.64 o 
  -8  19   2        2.49        8.79      9.51 o 
  -7  19   2       16.09       25.16     11.77 o 
  -6  19   2       54.12       49.92     11.55 o 
  -5  19   2        3.58        1.89      6.93 o 
  -4  19   2        0.01       -0.78      6.93 o 
  -3  19   2      112.43      121.66     12.65 o 
  -2  19   2        0.08        3.68      7.72 o 
  -1  19   2       11.92        6.68      7.59 o 
   0  19   2       79.18       76.76     19.10 o 
   1  19   2        7.07        5.07      7.53 o 
   2  19   2        5.82        5.21      9.44 o 
 -12  20   2       59.02       64.14     12.97 o 
 -11  20   2        0.57        6.94      9.06 o 
 -10  20   2       48.48       46.10     11.63 o 
  -9  20   2       57.43       62.71     13.38 o 
  -8  20   2        1.72        7.05      9.18 o 
  -7  20   2       47.31       36.94     11.46 o 
  -6  20   2       21.09       25.91     11.22 o 
  -5  20   2        2.18        1.17     11.30 o 
  -4  20   2       16.47       15.30      7.76 o 
  -3  20   2       12.01       16.51      8.26 o 
  -2  20   2        6.28       11.31      8.05 o 
  -1  20   2       24.88        9.96      7.59 o 
   0  20   2        1.68        4.82      7.57 o 
 -10  21   2        2.06       -1.84      9.52 o 
  -9  21   2       28.39       16.99     11.27 o 
  -8  21   2       18.04       26.77     10.96 o 
  -7  21   2        0.15       -4.79      8.68 o 
  -6  21   2       21.58       19.36     11.38 o 
  -5  21   2       24.36       14.25     15.78 o 
  -4  21   2        0.05        5.64      9.06 o 
  -3  21   2       31.64       38.17     20.77 o 
  -2  21   2       15.82       20.13      8.76 o 
   4 -23   3       48.80       58.19      9.65 o 
   5 -23   3       10.84        4.31      7.52 o 
   6 -23   3        3.46        6.08      7.27 o 
   7 -23   3       46.95       43.56     10.61 o 
   8 -23   3        1.56        0.92      7.44 o 
   0 -22   3        2.15        4.18      7.13 o 
   1 -22   3        0.89       -0.76      6.87 o 
   2 -22   3       24.32       16.91      7.70 o 
   3 -22   3        1.95        3.41      6.74 o 
   4 -22   3        0.21       -5.88      6.11 o 
   5 -22   3       32.63       40.40      9.25 o 
   6 -22   3        0.32        2.05      6.49 o 
   7 -22   3        3.52        4.97      7.46 o 
   8 -22   3       92.05       85.64     11.96 o 
   9 -22   3        0.43        8.04      7.09 o 
  10 -22   3        9.29        7.12      7.08 o 
  -2 -21   3       15.97       26.32      9.86 o 
  -1 -21   3       45.09       50.40      9.98 o 
   0 -21   3        2.25        3.71      6.75 o 
   1 -21   3       22.40       14.19      7.76 o 
   2 -21   3       34.45       18.79      7.26 o 
   3 -21   3       21.05       27.93      7.83 o 
   4 -21   3       22.27       11.58      6.67 o 
   5 -21   3        4.41        5.09      7.73 o 
   6 -21   3        2.06       16.28      6.97 o 
   7 -21   3        6.20       19.27      7.61 o 
   8 -21   3        1.87        6.68      7.19 o 
   9 -21   3       39.06       49.63      9.19 o 
  10 -21   3        4.26       14.77      6.67 o 
  11 -21   3        0.28        5.65      6.69 o 
  12 -21   3       37.05       38.46      8.72 o 
  -3 -20   3       66.73       72.57     11.53 o 
  -2 -20   3        1.27        2.07      8.04 o 
  -1 -20   3       33.41       32.39      8.83 o 
   0 -20   3      143.50      159.93     14.42 o 
   1 -20   3       19.08       14.33      8.92 o 
   2 -20   3      152.40      163.10     13.26 o 
   3 -20   3       78.57       67.51      9.10 o 
   4 -20   3        3.03       -3.72      8.56 o 
   5 -20   3       67.10       74.11      9.86 o 
   6 -20   3      143.37      148.35     11.19 o 
   7 -20   3       22.19       25.55      8.13 o 
   8 -20   3      174.19      172.65     12.86 o 
   9 -20   3       24.69       24.09      7.28 o 
  10 -20   3        5.55        0.83      5.77 o 
  11 -20   3       41.52       31.60      7.84 o 
  12 -20   3        0.56        7.69      6.70 o 
  13 -20   3        9.60        7.24      7.11 o 
  -5 -19   3        5.78        8.99      8.47 o 
  -4 -19   3       25.42       35.45      9.87 o 
  -3 -19   3        0.32       -5.23      7.12 o 
  -2 -19   3       33.82       28.43     10.08 o 
  -1 -19   3       19.43       41.87      9.04 o 
   0 -19   3       33.35       23.84      8.01 o 
   1 -19   3       55.91       65.51      9.70 o 
   2 -19   3       46.56       40.31      8.21 o 
   3 -19   3       92.23      112.32      9.68 o 
   4 -19   3       74.98       77.71      8.35 o 
   5 -19   3       27.15       18.13      8.50 o 
   6 -19   3      108.78      116.22     14.15 o 
   7 -19   3       43.19       41.84      7.18 o 
   8 -19   3       39.18       26.82      6.86 o 
   9 -19   3      120.82      127.82      9.99 o 
  10 -19   3       49.51       47.59     11.17 o 
  11 -19   3        2.06       -0.30      5.76 o 
  12 -19   3       63.87       81.78     10.21 o 
  13 -19   3        4.44        8.14      6.69 o 
  14 -19   3        0.27        1.55      7.58 o 
  -6 -18   3       61.45       49.20     13.75 o 
  -5 -18   3        9.30       -3.80      7.25 o 
  -4 -18   3        7.28        8.04      7.85 o 
  -3 -18   3      250.94      266.68     18.29 o 
  -2 -18   3       54.51       48.74     10.92 o 
  -1 -18   3       13.44       22.07      7.48 o 
   0 -18   3      407.51      407.88     17.55 o 
   1 -18   3        2.55        1.37      5.96 o 
   2 -18   3        1.04       -0.15      5.33 o 
   3 -18   3      346.28      351.57     13.50 o 
   4 -18   3       40.00       26.21      6.12 o 
   5 -18   3       10.83        9.68      5.17 o 
   6 -18   3       68.51       59.64      7.25 o 
   7 -18   3       84.71       87.87      6.33 o 
   8 -18   3        0.01       -8.86      8.86 o 
   9 -18   3      129.72      115.71     41.86 o 
  10 -18   3       93.39      100.05      7.58 o 
  11 -18   3        3.97        1.04      4.63 o 
  12 -18   3       12.29       14.96      6.54 o 
  13 -18   3       70.31       78.22      9.86 o 
  14 -18   3        0.08       16.23      7.70 o 
  -7 -17   3        2.22        7.08      8.92 o 
  -6 -17   3        0.73       -0.93      7.52 o 
  -5 -17   3       70.84       79.43     11.54 o 
  -4 -17   3       16.02       21.82      8.18 o 
  -3 -17   3        0.72       -8.19      8.87 o 
  -2 -17   3      337.41      349.49     17.27 o 
  -1 -17   3       19.78       22.25      7.12 o 
   0 -17   3       29.16       21.79      6.62 o 
   1 -17   3      491.97      526.79     16.64 o 
   2 -17   3       31.29       36.74      6.36 o 
   3 -17   3       38.82       45.63      6.61 o 
   4 -17   3     1045.94     1034.13     21.60 o 
   5 -17   3        0.14        5.05      4.14 o 
   6 -17   3       56.18       69.80      6.05 o 
   7 -17   3      273.71      287.44     12.94 o 
   8 -17   3       29.36       32.43     10.12 o 
   9 -17   3       91.42      132.87     15.66 o 
  10 -17   3      119.16      111.61      8.44 o 
  11 -17   3       15.54       19.31      6.66 o 
  12 -17   3        0.17       10.93      4.96 o 
  13 -17   3       40.41       59.15      9.50 o 
  14 -17   3       16.78       18.42      8.62 o 
  15 -17   3        1.71        5.44      7.42 o 
  -8 -16   3       52.60       53.05     11.51 o 
  -7 -16   3       10.17        1.36      8.66 o 
  -6 -16   3        7.07       -0.79      7.37 o 
  -5 -16   3       52.57       57.96     10.40 o 
  -4 -16   3       34.98       27.27     18.21 o 
  -3 -16   3        0.16        3.80      6.47 o 
  -2 -16   3      139.95      137.40     16.40 o 
  -1 -16   3      168.71      179.17     11.66 o 
   0 -16   3       70.03       75.93     11.47 o 
   1 -16   3        1.08       -1.45      4.39 o 
   2 -16   3      394.15      391.70     13.28 o 
   3 -16   3       58.68       44.99      6.05 o 
   4 -16   3      109.15      119.84      7.18 o 
   5 -16   3      899.24      947.20     20.83 o 
   6 -16   3       25.98       31.93      9.79 o 
   7 -16   3      179.46      203.07     13.98 o 
   8 -16   3      215.66      240.56     15.98 o 
   9 -16   3       11.75       21.06      8.97 o 
  10 -16   3       77.45       98.19      6.82 o 
  11 -16   3      139.19      132.96      8.44 o 
  12 -16   3        0.60       -3.22      4.37 o 
  13 -16   3       64.93       65.81     23.06 o 
  14 -16   3       44.48       45.05      9.07 o 
  15 -16   3        0.48       -2.22      6.89 o 
  -9 -15   3        0.15        3.93      8.26 o 
  -8 -15   3       19.55       23.40     10.09 o 
  -7 -15   3      130.36      127.06     11.81 o 
  -6 -15   3        0.05        1.93      6.42 o 
  -5 -15   3      229.21      222.71     16.11 o 
  -4 -15   3      248.66      255.12     18.65 o 
  -3 -15   3        0.68       -2.87     10.70 o 
  -2 -15   3      451.85      461.23     17.49 o 
  -1 -15   3      634.93      580.71     16.99 o 
   0 -15   3       10.74        8.76      4.84 o 
   1 -15   3      476.99      468.65     14.57 o 
   2 -15   3      356.61      333.83     11.57 o 
   3 -15   3       75.00       66.94      6.33 o 
   4 -15   3      354.46      349.08     10.61 o 
   5 -15   3       22.90       22.74      7.27 o 
   6 -15   3      182.14      208.35     16.84 o 
   7 -15   3      121.65      115.83      9.60 o 
   8 -15   3       20.97       32.89      8.20 o 
   9 -15   3      237.07      228.12     15.89 o 
  10 -15   3       68.14       75.13      6.11 o 
  11 -15   3       39.44       37.95      5.64 o 
  12 -15   3       67.02       71.03      7.70 o 
  13 -15   3        3.23        4.57      5.22 o 
  14 -15   3       89.87       90.54     11.74 o 
  15 -15   3       10.49        4.99      8.10 o 
  16 -15   3        0.40        5.82      7.93 o 
 -10 -14   3        0.45       -1.87     10.38 o 
  -9 -14   3       21.49       27.02      9.87 o 
  -8 -14   3       87.53       95.84     13.83 o 
  -7 -14   3        4.63        8.75      6.59 o 
  -6 -14   3      117.14      148.64     11.87 o 
  -5 -14   3       61.74       62.83     10.31 o 
  -4 -14   3      347.74      333.28     19.03 o 
  -3 -14   3      508.44      556.90     19.48 o 
  -2 -14   3      147.86      134.71      9.75 o 
  -1 -14   3      823.38      817.56     26.92 o 
   0 -14   3      143.65      140.37     10.06 o 
   1 -14   3        0.64       -1.91      3.88 o 
   2 -14   3      825.19      830.94     20.74 o 
   3 -14   3     1552.36     1558.97     25.36 o 
   4 -14   3        0.89        4.76      2.46 o 
   5 -14   3     1525.00     1561.57     32.80 o 
   6 -14   3      640.18      659.52     28.60 o 
   7 -14   3      445.01      446.55     14.65 o 
   8 -14   3      702.98      711.50     27.55 o 
   9 -14   3        0.59       -4.43      6.85 o 
  10 -14   3       10.72        6.97      4.50 o 
  11 -14   3      366.07      410.50     40.83 o 
  12 -14   3        0.05       -0.44      5.56 o 
  13 -14   3        0.69        0.16      5.05 o 
  14 -14   3       72.81       93.84     18.43 o 
  15 -14   3       14.03       11.41      8.70 o 
  16 -14   3        6.02       22.02     25.33 o 
 -10 -13   3      135.91      157.62     16.05 o 
  -9 -13   3        8.20       17.33      9.00 o 
  -8 -13   3        0.28       -0.60      7.58 o 
  -7 -13   3      393.49      397.26     15.64 o 
  -6 -13   3        0.87        2.49      5.50 o 
  -5 -13   3        3.29        1.95      5.01 o 
  -4 -13   3      593.13      597.94     19.81 o 
  -3 -13   3      317.30      295.33     12.12 o 
  -2 -13   3       49.00       30.23      6.45 o 
  -1 -13   3      420.48      451.62     15.15 o 
   0 -13   3       48.72       56.29      5.33 o 
   1 -13   3       25.00       22.54      4.62 o 
   2 -13   3        1.90        7.79      3.31 o 
   3 -13   3      743.59      758.14     11.41 o 
   4 -13   3        6.80        4.48      2.86 o 
   5 -13   3        7.71        4.77      3.76 o 
   6 -13   3      416.67      443.38     13.80 o 
   7 -13   3     1017.27     1012.91     25.44 o 
   8 -13   3       14.87       10.28      6.25 o 
   9 -13   3     1600.52     1604.69     29.19 o 
  10 -13   3        0.36        1.21      3.96 o 
  11 -13   3       89.94      111.03      8.24 o 
  12 -13   3      535.54      520.31     15.99 o 
  13 -13   3        9.75        1.14      6.93 o 
  14 -13   3       42.92       36.51     19.28 o 
  15 -13   3      151.93      181.45     16.64 o 
  16 -13   3        3.45        3.65      8.18 o 
 -10 -12   3        0.17       -2.80      8.30 o 
  -9 -12   3      274.45      326.58     18.66 o 
  -8 -12   3       14.28        6.82      7.14 o 
  -7 -12   3       39.85       35.64      7.49 o 
  -6 -12   3      775.94      761.07     19.93 o 
  -5 -12   3        3.19       -1.59      4.53 o 
  -4 -12   3      190.83      185.05     12.43 o 
  -3 -12   3     2201.01     2163.54     35.65 o 
  -2 -12   3        0.05       -3.94      3.94 o 
  -1 -12   3      575.68      577.68     14.13 o 
   0 -12   3     1925.83     1918.99     29.55 o 
   1 -12   3      119.94      106.84      4.75 o 
   2 -12   3      154.62      158.06      6.22 o 
   3 -12   3      767.62      736.97     12.88 o 
   4 -12   3     1173.80     1272.13     17.09 o 
   5 -12   3      478.05      543.54     12.70 o 
   6 -12   3     1543.70     1453.50     26.51 o 
   7 -12   3      894.77      929.53     20.44 o 
   8 -12   3      277.09      280.66     13.72 o 
   9 -12   3        4.78        2.30      4.19 o 
  10 -12   3      196.88      188.16      9.12 o 
  11 -12   3       79.40       78.52      7.49 o 
  12 -12   3       28.21       16.91      5.64 o 
  13 -12   3      152.28      182.58     12.84 o 
  14 -12   3       25.02       30.13     16.25 o 
  15 -12   3       56.61       48.08     10.92 o 
  16 -12   3       13.45        7.08     14.39 o 
  17 -12   3        1.36       10.71     11.76 o 
 -12 -11   3       22.27       38.31     16.56 o 
 -10 -11   3       62.13       78.33     13.68 o 
  -9 -11   3       14.01       24.62      8.03 o 
  -8 -11   3       48.84       55.82     11.82 o 
  -7 -11   3        0.18       -1.81      5.40 o 
  -6 -11   3        6.62        3.93      5.44 o 
  -5 -11   3      608.56      595.90     16.19 o 
  -4 -11   3      101.42      104.36      8.11 o 
  -3 -11   3      731.78      699.79     16.99 o 
  -2 -11   3     1607.39     1610.67     24.26 o 
  -1 -11   3       47.08       53.73      3.90 o 
   0 -11   3     1600.88     1573.00     19.55 o 
   1 -11   3     5306.54     5367.00     48.55 o 
   2 -11   3       15.59       15.42      2.31 o 
   3 -11   3     2243.01     2352.19     25.36 o 
   4 -11   3     4827.63     5070.10     48.25 o 
   5 -11   3        9.24        8.50      3.34 o 
   6 -11   3     3060.10     3114.45     40.25 o 
   7 -11   3      775.86      764.24     21.09 o 
   8 -11   3       11.30        9.26      6.04 o 
   9 -11   3     1436.31     1398.25     24.17 o 
  10 -11   3      394.36      409.54     12.69 o 
  11 -11   3        8.57       10.93      4.98 o 
  12 -11   3      411.23      388.56     15.51 o 
  13 -11   3       26.87       17.14      6.19 o 
  14 -11   3        0.91       15.92     13.93 o 
  15 -11   3       46.47       56.02     14.14 o 
  16 -11   3        4.46        3.30      8.60 o 
  17 -11   3        3.38       14.35     10.28 o 
 -13 -10   3        1.44       10.87     14.59 o 
 -12 -10   3       42.10       15.65     13.95 o 
 -11 -10   3      167.21      176.19     22.92 o 
 -10 -10   3        1.77       -2.96      7.72 o 
  -9 -10   3      534.27      515.87     22.54 o 
  -8 -10   3      260.11      267.45     17.25 o 
  -7 -10   3       17.99       13.68      5.96 o 
  -6 -10   3      849.21      839.96     20.99 o 
  -5 -10   3       27.12       33.20      5.58 o 
  -4 -10   3       59.18       46.77      4.78 o 
  -3 -10   3     1537.89     1505.83     20.63 o 
  -2 -10   3        6.34        6.21      2.11 o 
  -1 -10   3      550.70      566.71     10.17 o 
   0 -10   3     1759.91     1755.63     20.49 o 
   1 -10   3      609.70      646.72     11.35 o 
   2 -10   3      301.88      321.82     10.84 o 
   3 -10   3      334.83      316.41      6.92 o 
   4 -10   3     1793.00     1884.20     23.30 o 
   5 -10   3     2219.46     2228.16     27.35 o 
   6 -10   3      944.43      980.41     15.95 o 
   7 -10   3     2468.79     2532.53     89.72 o 
   8 -10   3      468.16      428.41     10.85 o 
   9 -10   3        4.32       -3.29      3.29 o 
  10 -10   3     2576.82     2421.75     37.81 o 
  11 -10   3      138.53      142.10      9.58 o 
  12 -10   3        0.10       -4.85      4.86 o 
  13 -10   3      576.43      600.47     20.19 o 
  14 -10   3       62.17       40.77     10.67 o 
  15 -10   3       11.43        7.75     13.38 o 
  16 -10   3       84.38       85.53     26.01 o 
  17 -10   3        1.75        5.30     11.41 o 
 -13  -9   3       52.11       48.40     16.82 o 
 -12  -9   3        3.41        5.90     13.29 o 
 -11  -9   3       90.69       85.47     19.39 o 
 -10  -9   3       83.91       78.78      8.86 o 
  -9  -9   3        4.70        0.89      6.59 o 
  -8  -9   3      706.49      690.69     16.66 o 
  -7  -9   3      751.19      757.98     15.11 o 
  -6  -9   3        5.13        0.33      4.63 o 
  -5  -9   3     1753.76     1768.20     23.81 o 
  -4  -9   3     1786.01     1734.57     22.82 o 
  -3  -9   3      299.04      315.42      8.00 o 
  -2  -9   3     5748.30     5648.57     54.33 o 
  -1  -9   3      445.39      438.66      9.33 o 
   0  -9   3      241.02      241.15      6.83 o 
   1  -9   3     6611.98     6508.10     56.34 o 
   2  -9   3      632.02      641.98     10.21 o 
   3  -9   3      192.10      177.13      5.16 o 
   4  -9   3    12960.62    13622.43    126.39 o 
   5  -9   3      622.61      700.77     11.36 o 
   6  -9   3      447.27      461.20      9.41 o 
   7  -9   3     2387.51     2276.90     28.61 o 
   8  -9   3      200.28      203.60      7.91 o 
   9  -9   3       20.60       34.78      5.23 o 
  10  -9   3      329.28      315.12     17.69 o 
  11  -9   3      726.74      674.83     19.56 o 
  12  -9   3        3.62       -0.21      3.82 o 
  13  -9   3       26.27       29.61     13.95 o 
  14  -9   3      144.42      183.50     24.86 o 
  15  -9   3        2.26       -7.78      7.78 o 
  16  -9   3        1.35       -3.75      8.96 o 
  17  -9   3       49.37       49.42     13.25 o 
 -14  -8   3       65.34       56.45     16.03 o 
 -13  -8   3        0.18       -6.59      8.28 o 
 -12  -8   3        0.05       -7.29      7.98 o 
 -11  -8   3      140.98      148.68     16.03 o 
 -10  -8   3       12.65       -2.83      5.43 o 
  -9  -8   3      127.56      140.19      9.28 o 
  -8  -8   3      340.19      342.00     11.91 o 
  -7  -8   3      272.08      237.88      8.77 o 
  -6  -8   3      583.34      588.06     11.39 o 
  -5  -8   3      707.29      723.31     11.41 o 
  -4  -8   3     2508.04     2515.50     24.29 o 
  -3  -8   3       38.43       52.11      4.54 o 
  -2  -8   3      167.32      203.82      5.76 o 
  -1  -8   3     9372.34     9306.90    115.39 o 
   0  -8   3      559.65      530.10      9.42 o 
   1  -8   3     2078.79     2261.07     21.55 o 
   2  -8   3     7518.57     7661.68     71.96 o 
   3  -8   3       20.96       28.64      3.31 o 
   4  -8   3    12810.56    13263.93    114.06 o 
   5  -8   3    10116.19    10063.94     88.75 o 
   6  -8   3        4.79        3.41      2.48 o 
   7  -8   3      568.59      613.18      9.43 o 
   8  -8   3     2115.25     2036.86     30.82 o 
   9  -8   3        6.69       -2.27      3.26 o 
  10  -8   3      322.00      329.03     13.12 o 
  11  -8   3      860.26      835.87     30.58 o 
  12  -8   3       43.62       49.47     11.14 o 
  13  -8   3       74.89       87.52     10.34 o 
  14  -8   3      124.08      108.96     15.42 o 
  15  -8   3        0.58       -6.05      8.17 o 
  16  -8   3       20.26       37.39     11.29 o 
  17  -8   3        5.10       -3.36      9.94 o 
 -14  -7   3       10.03       -5.14     12.59 o 
 -13  -7   3      187.64      200.83     25.70 o 
 -12  -7   3       11.62       16.23      8.75 o 
 -11  -7   3       59.45       66.08     10.74 o 
 -10  -7   3      806.77      797.27     21.25 o 
  -9  -7   3        9.39        7.28      5.11 o 
  -8  -7   3      227.83      209.19      9.92 o 
  -7  -7   3     1778.49     1785.19     23.33 o 
  -6  -7   3        1.75        0.37      2.87 o 
  -5  -7   3      529.95      488.55      9.68 o 
  -4  -7   3     1992.51     2012.49     18.42 o 
  -3  -7   3      147.51      128.19      4.58 o 
  -2  -7   3     1317.52     1315.67     15.09 o 
  -1  -7   3     7767.31     7949.08     72.51 o 
   0  -7   3     8893.36     9747.53     81.06 o 
   1  -7   3     2696.56     2878.60     29.02 o 
   2  -7   3      124.87      156.37      5.00 o 
   3  -7   3     3160.79     3128.40     34.56 o 
   4  -7   3      176.05      211.51      5.61 o 
   5  -7   3        0.43       -1.63      1.83 o 
   6  -7   3     3947.50     3998.53     35.78 o 
   7  -7   3     1065.72     1050.31     13.42 o 
   8  -7   3       48.48       47.13      4.95 o 
   9  -7   3     1530.85     1507.50     69.95 o 
  10  -7   3        2.97       -1.57      3.95 o 
  11  -7   3      677.62      636.33     22.18 o 
  12  -7   3      679.63      658.25     20.83 o 
  13  -7   3       26.45       34.34      7.96 o 
  14  -7   3      256.38      297.15     16.65 o 
  15  -7   3      105.13       97.79     14.88 o 
  16  -7   3        2.04       11.09      9.89 o 
  17  -7   3       42.18       39.65     13.48 o 
 -15  -6   3       43.71       34.60     15.85 o 
 -14  -6   3        2.72       17.60     13.80 o 
 -13  -6   3        0.02       -1.19      8.22 o 
 -12  -6   3      110.85      119.31     13.02 o 
 -11  -6   3        0.29       -4.82      9.42 o 
 -10  -6   3      342.51      345.73     16.99 o 
  -9  -6   3     1236.08     1259.97     21.22 o 
  -8  -6   3        0.41       -1.60      3.45 o 
  -7  -6   3      733.14      708.96     12.63 o 
  -6  -6   3     8264.78     8247.56     67.74 o 
  -5  -6   3       15.87       22.50      2.19 o 
  -4  -6   3     5309.04     5441.01     42.85 o 
  -3  -6   3    12973.27    13198.21    102.58 o 
  -2  -6   3      322.85      379.94      6.12 o 
  -1  -6   3     4266.20     4145.28     38.85 o 
   0  -6   3    13623.48    14099.30    136.24 o 
   1  -6   3     7946.67     8670.74     79.18 o 
   2  -6   3    11555.64    11636.62    115.02 o 
   3  -6   3    10278.69    10554.99     97.07 o 
   4  -6   3       57.17       77.08      5.56 o 
   5  -6   3     8230.50     8378.18     72.38 o 
   6  -6   3      577.40      609.64      9.53 o 
   7  -6   3      170.89      175.05      5.32 o 
   8  -6   3     2934.46     2861.99     39.03 o 
   9  -6   3       16.60       13.52      3.92 o 
  10  -6   3      111.66       95.24      8.58 o 
  11  -6   3      117.39      129.22     10.53 o 
  12  -6   3      134.35      136.88     11.57 o 
  13  -6   3       54.96       64.40      9.69 o 
  14  -6   3       17.78       14.13      8.30 o 
  15  -6   3      112.72      115.51     15.88 o 
  16  -6   3       18.37       -0.39     10.31 o 
  17  -6   3        0.33       -7.07     16.30 o 
 -15  -5   3       44.39       42.06     16.47 o 
 -14  -5   3        0.09        7.01     13.11 o 
 -13  -5   3      230.69      216.94     15.78 o 
 -12  -5   3       90.91       84.60     14.96 o 
 -11  -5   3       12.93        1.87      7.49 o 
 -10  -5   3      445.52      462.27     15.62 o 
  -9  -5   3        0.56        0.74      4.01 o 
  -8  -5   3      639.07      628.55     13.28 o 
  -7  -5   3     2731.88     2723.79     24.89 o 
  -6  -5   3      652.38      649.35      8.69 o 
  -5  -5   3     1703.48     1725.44     16.38 o 
  -4  -5   3      152.94      155.30      3.66 o 
  -3  -5   3     2768.58     2850.45     24.33 o 
  -2  -5   3     2898.82     2948.48     41.31 o 
  -1  -5   3        7.02       20.04      2.15 o 
   0  -5   3     8281.44     8619.29     83.77 o 
   1  -5   3    10179.31    10395.98    101.35 o 
   2  -5   3     1043.60     1054.18     13.48 o 
   3  -5   3    20267.29    19798.50    193.56 o 
   4  -5   3     5522.88     5794.42     68.41 o 
   5  -5   3      219.52      232.12      5.33 o 
   6  -5   3     5357.33     4920.21     52.79 o 
   7  -5   3     4734.97     4817.66     45.28 o 
   8  -5   3        5.54        1.47      3.97 o 
   9  -5   3     1786.53     1778.92     28.18 o 
  10  -5   3        9.51       16.33      5.07 o 
  11  -5   3      122.19      109.17      9.99 o 
  12  -5   3      743.31      778.09     32.62 o 
  13  -5   3        8.26       10.96      6.58 o 
  14  -5   3        0.52       -5.28      6.39 o 
  15  -5   3      108.11      113.44     16.28 o 
  16  -5   3        3.40       10.79     10.50 o 
  17  -5   3        5.39       10.85     15.71 o 
 -14  -4   3       65.95        4.54      8.12 o 
 -12  -4   3      524.26      516.26     26.10 o 
 -11  -4   3      393.20      419.68     15.29 o 
 -10  -4   3       13.71       13.71      6.01 o 
  -9  -4   3     2593.45     2617.57     39.71 o 
  -8  -4   3      100.92      104.45      4.60 o 
  -7  -4   3     3165.91     3136.46     26.15 o 
  -6  -4   3     6779.53     6955.97     53.98 o 
  -5  -4   3      566.25      611.71      7.66 o 
  -4  -4   3       24.88       18.56      2.36 o 
  -3  -4   3    14924.31    15083.97    134.42 o 
  -2  -4   3       89.73       96.63      3.21 o 
  -1  -4   3     1435.15     1582.10     36.76 o 
   0  -4   3    19256.74    20000.28    165.50 o 
   1  -4   3      369.06      388.14      5.79 o 
   2  -4   3    23247.44    24629.78    286.31 o 
   3  -4   3     3730.62     3512.43     42.62 o 
   4  -4   3     8533.43     8118.90     81.31 o 
   5  -4   3     3131.43     3306.36     37.02 o 
   6  -4   3      509.70      560.02     10.65 o 
   7  -4   3     6618.59     6580.88     63.79 o 
   8  -4   3       49.65       52.37      4.69 o 
   9  -4   3       70.43       52.91      5.65 o 
  10  -4   3      565.55      586.78     25.13 o 
  11  -4   3        3.72        9.12      5.71 o 
  12  -4   3      132.67      153.14     12.43 o 
  13  -4   3      435.20      408.95     18.71 o 
  14  -4   3        1.48       13.09      9.72 o 
  15  -4   3       53.59       58.49     13.72 o 
  16  -4   3       66.00       63.80     25.15 o 
 -15  -3   3       16.95       15.10     12.45 o 
 -14  -3   3       48.53       53.84     15.79 o 
 -13  -3   3        2.63       -2.60     10.82 o 
 -12  -3   3       16.50       14.30     11.80 o 
 -11  -3   3      366.91      362.99     12.57 o 
 -10  -3   3       89.42       74.26      7.53 o 
  -9  -3   3       65.93       62.12      3.78 o 
  -8  -3   3     1869.21     1928.85     18.21 o 
  -7  -3   3     1283.25     1324.29     14.01 o 
  -6  -3   3      201.69      193.44      4.39 o 
  -5  -3   3     8762.99     8673.73     69.29 o 
  -4  -3   3      453.53      468.60      6.87 o 
  -3  -3   3     6495.25     6872.90     57.49 o 
  -2  -3   3     8632.31     9128.30     81.44 o 
  -1  -3   3      458.61      375.13     14.09 o 
   0  -3   3      108.70      152.54      2.47 o 
   1  -3   3    36726.09    37520.80    475.02 o 
   2  -3   3     1599.44     1692.46     24.95 o 
   3  -3   3      108.84      106.93      4.57 o 
   4  -3   3     6043.44     5979.48     72.07 o 
   5  -3   3     1143.19     1173.08     16.27 o 
   6  -3   3     5812.43     5785.68     61.02 o 
   7  -3   3     1412.13     1351.86     16.78 o 
   8  -3   3      535.56      530.90     10.34 o 
   9  -3   3      672.45      659.63     16.30 o 
  10  -3   3      103.43       75.95      8.37 o 
  11  -3   3       15.68       20.94      6.47 o 
  12  -3   3       67.70       54.59      8.93 o 
  13  -3   3        0.62        5.68      7.10 o 
  14  -3   3       96.45      104.61     12.30 o 
  15  -3   3        3.75       -3.58      7.17 o 
  16  -3   3        2.96       13.48      9.26 o 
 -16  -2   3        1.84       11.45     14.17 o 
 -15  -2   3       43.74       38.81     15.69 o 
 -14  -2   3      252.99      275.31     26.15 o 
 -13  -2   3        0.86       -2.34      6.47 o 
 -12  -2   3      125.05      108.90     11.03 o 
 -11  -2   3      437.58      463.44     13.31 o 
 -10  -2   3      158.72      178.63      8.24 o 
  -9  -2   3     1039.31     1019.34     13.59 o 
  -8  -2   3      311.35      363.71      6.75 o 
  -7  -2   3     1513.99     1473.20     14.99 o 
  -6  -2   3     1518.02     1561.20     15.84 o 
  -5  -2   3       87.33       73.16      3.35 o 
  -4  -2   3      419.61      433.23      6.02 o 
  -3  -2   3       65.45       78.13      2.03 o 
  -2  -2   3     5152.51     5061.43     45.56 o 
  -1  -2   3       64.98       70.84      2.18 o 
   0  -2   3     2242.53     2422.13     27.66 o 
   1  -2   3    34807.67    35241.29    446.15 o 
   2  -2   3    19861.38    19655.12    248.18 o 
   3  -2   3      187.44      168.40      5.84 o 
   4  -2   3     5862.13     5430.20     70.18 o 
   5  -2   3     8703.23     8649.05     87.07 o 
   6  -2   3      224.85      217.63      5.51 o 
   7  -2   3     3210.38     3168.87     29.88 o 
   8  -2   3     1066.07     1060.99     16.11 o 
   9  -2   3        2.60       -1.76      3.22 o 
  10  -2   3     1305.80     1380.36     29.53 o 
  11  -2   3       50.76       47.63      7.17 o 
  12  -2   3       43.75       39.89      9.39 o 
  13  -2   3      298.83      354.48     14.93 o 
  14  -2   3        5.40        2.09      6.37 o 
  15  -2   3        3.09        4.74     13.62 o 
  16  -2   3       47.90       75.87     19.86 o 
 -16  -1   3       94.34      131.80     23.20 o 
 -15  -1   3        0.03       -8.30     11.43 o 
 -14  -1   3      138.69      145.35     13.20 o 
 -13  -1   3      720.62      755.91     23.69 o 
 -12  -1   3        1.14        2.38      4.87 o 
 -11  -1   3      627.57      592.30     13.04 o 
 -10  -1   3      297.39      311.90      9.48 o 
  -9  -1   3      594.61      619.52      9.98 o 
  -8  -1   3     3171.68     3139.41     27.50 o 
  -7  -1   3     5585.76     5557.53     44.03 o 
  -6  -1   3       20.36       31.84      2.47 o 
  -5  -1   3    16750.69    17433.44    127.96 o 
  -4  -1   3     7254.16     7779.38     65.71 o 
  -3  -1   3      728.16      706.40      7.90 o 
  -2  -1   3     9683.37     9747.75    122.10 o 
  -1  -1   3    11392.05    11454.17    160.68 o 
   0  -1   3        5.65        6.42      1.55 o 
   1  -1   3     4190.87     4350.37     70.63 o 
   2  -1   3        0.36       -1.55      1.55 o 
   3  -1   3      737.02      823.08     15.36 o 
   4  -1   3      286.47      279.59      5.92 o 
   5  -1   3     5339.11     5362.52     45.30 o 
   6  -1   3     1053.10      970.06     12.17 o 
   7  -1   3       80.11      101.75      4.60 o 
   8  -1   3     3811.18     3740.92     40.71 o 
   9  -1   3     1383.50     1399.78     20.29 o 
  10  -1   3      115.37      112.16      7.75 o 
  11  -1   3     1216.39     1256.86     25.59 o 
  12  -1   3       48.90       66.69     15.81 o 
  13  -1   3        6.41        1.31      5.93 o 
  14  -1   3      193.38      206.08     19.92 o 
  15  -1   3        8.76       -9.55     15.69 o 
  16  -1   3        1.90        2.09     15.36 o 
 -17   0   3       13.90        3.70     14.94 o 
 -16   0   3        0.11      -11.19     13.78 o 
 -15   0   3        8.57       17.52      9.92 o 
 -14   0   3       91.84      103.65     11.90 o 
 -13   0   3      253.36      270.98     15.77 o 
 -12   0   3      174.71      186.35     11.35 o 
 -11   0   3      266.32      266.64     11.15 o 
 -10   0   3       15.88       18.29      3.46 o 
  -9   0   3     3538.46     3586.13     33.43 o 
  -8   0   3      344.03      342.68      7.36 o 
  -7   0   3     2929.43     2875.70     23.61 o 
  -6   0   3     3927.99     4069.43     33.08 o 
  -5   0   3     1539.51     1693.54     16.48 o 
  -4   0   3    18598.89    18942.91    156.36 o 
  -3   0   3     4302.16     4370.58     44.62 o 
  -2   0   3      313.75      279.27      6.46 o 
  -1   0   3    29428.11    30600.37    389.06 o 
   0   0   3    13361.54    13763.23    150.56 o 
   1   0   3     1519.20     1669.15     25.08 o 
   2   0   3    11030.70    10811.25    167.92 o 
   3   0   3      821.51      890.47     12.65 o 
   4   0   3     5399.86     5530.37     53.18 o 
   5   0   3     4965.36     4797.31     41.33 o 
   6   0   3       93.22      111.20      4.52 o 
   7   0   3      867.85      877.31     12.26 o 
   8   0   3     1683.94     1634.21     22.05 o 
   9   0   3      214.04      226.46      8.46 o 
  10   0   3       65.63       70.37      6.66 o 
  11   0   3      161.17      152.38     10.47 o 
  12   0   3      121.09      126.95     10.40 o 
  13   0   3        0.82        2.26      8.29 o 
  14   0   3       32.28       16.49     15.40 o 
  15   0   3       41.90       24.26     16.53 o 
 -17   1   3        1.93       10.33     16.55 o 
 -16   1   3      163.98      192.52     20.44 o 
 -15   1   3       74.65       96.27     20.98 o 
 -14   1   3       32.23       26.86      7.30 o 
 -13   1   3      562.27      567.42     26.04 o 
 -12   1   3        0.08       -0.89      4.84 o 
 -11   1   3        2.84       -3.76      4.33 o 
 -10   1   3     2052.96     2065.64     41.18 o 
  -9   1   3      136.46      151.57      6.01 o 
  -8   1   3      204.84      217.08      5.25 o 
  -7   1   3     2969.24     2865.30     24.97 o 
  -6   1   3     3718.45     3869.60     31.58 o 
  -5   1   3      503.95      494.22      7.54 o 
  -4   1   3    13432.87    14642.49    143.17 o 
  -3   1   3     2172.70     2287.63     47.35 o 
  -2   1   3     1714.92     1708.03     29.28 o 
  -1   1   3     2104.23     2022.13     29.32 o 
   0   1   3    35706.65    34886.35    451.50 o 
   1   1   3    22937.47    24165.30    265.42 o 
   2   1   3     3346.63     3143.48     38.20 o 
   3   1   3     6950.93     6924.10     65.76 o 
   4   1   3      657.70      761.89     10.46 o 
   5   1   3      853.25      859.65     11.15 o 
   6   1   3     4586.18     4533.38     40.44 o 
   7   1   3        0.89       -2.45      2.45 o 
   8   1   3      794.21      807.62     14.46 o 
   9   1   3     3218.58     3237.37     37.99 o 
  10   1   3      179.79      167.53      9.51 o 
  11   1   3      370.90      395.08     14.55 o 
  12   1   3      229.04      210.23     24.83 o 
  13   1   3        0.00        5.75      8.23 o 
  14   1   3      129.71      140.08     22.47 o 
  15   1   3       68.95       78.15     19.16 o 
 -17   2   3        0.79      -11.05     18.12 o 
 -16   2   3        1.03       11.79     10.73 o 
 -15   2   3      282.51      303.47     15.18 o 
 -14   2   3       20.30       28.73      9.66 o 
 -13   2   3       96.17      101.77      9.13 o 
 -12   2   3     1384.52     1384.63     26.87 o 
 -11   2   3       36.91       35.43      7.14 o 
 -10   2   3      801.38      744.04     15.39 o 
  -9   2   3     4656.97     4542.99     41.45 o 
  -8   2   3       11.78       11.01      2.32 o 
  -7   2   3      715.81      684.96      9.69 o 
  -6   2   3    10995.00    10907.91     87.02 o 
  -5   2   3     1154.88     1219.99     17.41 o 
  -4   2   3     5809.13     5649.07     77.44 o 
  -3   2   3    16505.17    16222.09    204.88 o 
  -2   2   3     1815.64     1767.04     26.83 o 
  -1   2   3     3459.07     3451.42     47.65 o 
   0   2   3    21165.82    21995.21    236.78 o 
   1   2   3     7601.25     7910.45     80.11 o 
   2   2   3     6192.46     6116.88     54.08 o 
   3   2   3        3.39       17.75      2.94 o 
   4   2   3     2530.71     2474.75     37.58 o 
   5   2   3       18.05       25.60      5.09 o 
   6   2   3      170.34      162.89      5.00 o 
   7   2   3     1088.78     1052.51     16.76 o 
   8   2   3      430.33      401.96     10.31 o 
   9   2   3      502.35      511.16     13.93 o 
  10   2   3      896.53      870.28     23.76 o 
  11   2   3        8.46        6.13     10.49 o 
  12   2   3      105.48      117.59     14.34 o 
  13   2   3      132.38      125.13     29.43 o 
  14   2   3        0.13      -12.56     12.56 o 
  15   2   3       56.86       94.37     19.99 o 
 -17   3   3        0.24        3.46     11.23 o 
 -16   3   3       16.97        1.62     13.95 o 
 -15   3   3       40.23       44.55     11.40 o 
 -14   3   3       68.24       76.27      8.87 o 
 -13   3   3       50.46       52.53      7.72 o 
 -12   3   3      130.29      135.31      9.54 o 
 -11   3   3     1072.49     1023.35     19.42 o 
 -10   3   3        0.34       -0.76      4.02 o 
  -9   3   3      806.09      792.78     12.71 o 
  -8   3   3     2988.64     3119.52     31.89 o 
  -7   3   3      473.77      439.16      8.31 o 
  -6   3   3     5832.91     5625.95     59.28 o 
  -5   3   3    11926.57    11945.26    108.21 o 
  -4   3   3      321.86      281.43      6.96 o 
  -3   3   3     5041.44     5113.69     69.44 o 
  -2   3   3    20596.18    17691.42   2100.31 o 
  -1   3   3      417.30      449.94     17.98 o 
   0   3   3    13934.52    14025.46    138.45 o 
   1   3   3     4231.91     4374.07     52.23 o 
   2   3   3      633.39      625.01     10.23 o 
   3   3   3     8976.31     9055.44     79.18 o 
   4   3   3     3826.26     3907.29     37.78 o 
   5   3   3      301.53      314.54      6.35 o 
   6   3   3     2751.00     2674.46     29.91 o 
   7   3   3       31.31       28.67      4.01 o 
   8   3   3       31.01       31.09      6.00 o 
   9   3   3      812.43      815.81     21.30 o 
  10   3   3       10.37       -3.83      4.83 o 
  11   3   3       19.92       35.52      7.85 o 
  12   3   3      126.78      123.10     14.46 o 
  13   3   3        0.17        4.69     12.74 o 
 -17   4   3       75.02       74.36     17.09 o 
 -16   4   3        0.56       -2.05      9.40 o 
 -15   4   3      173.34      187.77     18.61 o 
 -14   4   3      186.96      176.77     14.47 o 
 -13   4   3        0.00       -5.21      5.21 o 
 -12   4   3     1067.44     1101.24     24.20 o 
 -11   4   3      335.03      304.32     12.13 o 
 -10   4   3      514.13      486.84     14.22 o 
  -9   4   3     4300.23     4175.64     55.59 o 
  -8   4   3       30.26       23.17      3.18 o 
  -7   4   3        8.08        8.73      2.39 o 
  -6   4   3     1914.03     1709.82     22.94 o 
  -5   4   3      879.10      965.03     13.20 o 
  -4   4   3     2963.81     3135.15     38.98 o 
  -3   4   3     3399.19     3399.32     46.52 o 
  -2   4   3    10270.02    10565.57    118.28 o 
  -1   4   3     2723.36     2688.14     34.70 o 
   0   4   3       27.70        6.77      2.78 o 
   1   4   3     8896.38     9133.90     77.62 o 
   2   4   3      326.11      321.24      6.07 o 
   3   4   3      140.21      159.84      4.75 o 
   4   4   3     5440.03     5118.30     75.28 o 
   5   4   3      866.61      927.86     13.78 o 
   6   4   3        1.01        0.22      2.84 o 
   7   4   3     1611.98     1692.02     25.76 o 
   8   4   3      463.77      439.49     12.50 o 
   9   4   3       84.93       86.12      8.41 o 
  10   4   3      801.27      828.09     20.97 o 
  11   4   3       81.55       70.03      9.34 o 
  12   4   3       26.20       31.30     16.06 o 
  14   4   3        3.30      -12.79     12.79 o 
 -17   5   3       16.53       35.09     12.53 o 
 -16   5   3       49.40       49.21     13.02 o 
 -15   5   3       12.01       12.29      6.97 o 
 -14   5   3      143.00      152.58     15.91 o 
 -13   5   3       31.51       35.84      7.52 o 
 -12   5   3       35.90       32.85      6.41 o 
 -11   5   3     1115.12     1096.83     22.93 o 
 -10   5   3     1679.51     1588.22     27.92 o 
  -9   5   3       23.33       26.13      4.82 o 
  -8   5   3     5094.71     4956.47     47.79 o 
  -7   5   3     2142.48     2131.22     25.40 o 
  -6   5   3     1087.86      985.61     14.18 o 
  -5   5   3     6522.13     6236.02     88.73 o 
  -4   5   3        7.71        3.44      1.55 o 
  -3   5   3     1074.03     1062.81     16.41 o 
  -2   5   3    13836.44    13470.39    131.82 o 
  -1   5   3      109.89      111.88      4.45 o 
   0   5   3     1998.48     1965.22     22.56 o 
   1   5   3     7257.97     7411.96     64.35 o 
   2   5   3       19.05       26.36      2.65 o 
   3   5   3       61.90       49.61      3.70 o 
   4   5   3     1948.21     1903.32     20.45 o 
   5   5   3     1035.85     1033.16     13.96 o 
   6   5   3       13.63       13.12      4.48 o 
   7   5   3       49.90       34.27      6.02 o 
   8   5   3      694.23      687.76     15.82 o 
   9   5   3        5.07        5.48      5.57 o 
  10   5   3        0.75        1.22      5.67 o 
  11   5   3      172.94      186.13     15.85 o 
  12   5   3        4.96        1.45      9.62 o 
  13   5   3        9.77       -6.95     12.70 o 
 -17   6   3       86.24      113.94     24.01 o 
 -16   6   3       21.64       35.72     11.71 o 
 -15   6   3        1.90       12.68      9.35 o 
 -14   6   3      186.20      157.23     13.17 o 
 -13   6   3        0.46       -0.80      4.93 o 
 -12   6   3        4.06       -2.18      4.71 o 
 -11   6   3      109.37      108.69      9.31 o 
 -10   6   3      746.43      710.78     16.99 o 
  -9   6   3       11.51       21.52     14.46 o 
  -8   6   3       96.92       92.37      5.87 o 
  -7   6   3     3083.95     3051.40     33.87 o 
  -6   6   3       76.36       90.57      8.56 o 
  -5   6   3      438.92      370.76      9.53 o 
  -4   6   3     9957.39     9877.98     91.21 o 
  -3   6   3      453.97      491.23      8.47 o 
  -2   6   3     1799.36     1773.95     20.67 o 
  -1   6   3    10209.56    10343.44     95.80 o 
   0   6   3     1429.80     1475.99     17.10 o 
   1   6   3     6119.05     6165.74     51.73 o 
   2   6   3     8385.02     8262.03     68.18 o 
   3   6   3        8.84        6.91      2.60 o 
   4   6   3     1386.65     1350.05     16.53 o 
   5   6   3     2013.28     2020.35     23.91 o 
   6   6   3       43.47       33.88      5.24 o 
   7   6   3      699.97      657.29     16.97 o 
   8   6   3       61.05       69.53      6.94 o 
   9   6   3       49.33       59.18      6.86 o 
  10   6   3       79.90       76.19      9.04 o 
  11   6   3       79.95       73.01     10.50 o 
  12   6   3        0.06      -12.25     12.25 o 
  13   6   3       14.45        6.91     14.63 o 
 -17   7   3       32.99       26.14     12.11 o 
 -16   7   3      143.08      167.49     18.19 o 
 -15   7   3        1.02        2.22      6.81 o 
 -14   7   3       89.39      102.70     10.07 o 
 -13   7   3      380.60      376.25     14.39 o 
 -12   7   3       20.82        6.41      6.24 o 
 -11   7   3      230.23      219.14     10.62 o 
 -10   7   3      738.85      673.76     16.51 o 
  -9   7   3       78.45       76.69      6.64 o 
  -8   7   3     1048.29      971.36     21.29 o 
  -7   7   3     2001.17     1908.80     32.51 o 
  -6   7   3      489.55      455.72      8.66 o 
  -5   7   3      728.67      739.01     11.41 o 
  -4   7   3        9.15       23.33      2.50 o 
  -3   7   3     5473.16     5571.49     50.58 o 
  -2   7   3      204.73      157.81      6.65 o 
  -1   7   3        0.31        6.93      2.42 o 
   0   7   3     3000.63     3003.11     30.31 o 
   1   7   3       14.90       19.45      3.28 o 
   2   7   3     1506.26     1441.98     16.29 o 
   3   7   3     1373.90     1373.14     16.43 o 
   4   7   3      204.77      202.88      6.57 o 
   5   7   3      317.89      323.97      9.24 o 
   6   7   3     1407.66     1341.97     22.91 o 
   7   7   3        1.90        2.58      4.80 o 
   8   7   3      494.91      501.64     16.11 o 
   9   7   3      145.37      136.46      9.27 o 
  10   7   3        1.46       -3.17      5.84 o 
  11   7   3      274.02      352.43     20.47 o 
  12   7   3       39.42       32.52     16.24 o 
 -17   8   3        0.53        1.83      9.85 o 
 -16   8   3       16.50       16.84     10.14 o 
 -15   8   3      121.59      107.47     10.35 o 
 -14   8   3        0.06       -0.25      4.33 o 
 -13   8   3      255.66      254.52     13.09 o 
 -12   8   3      513.85      491.12     15.70 o 
 -11   8   3       19.12       16.72      5.74 o 
 -10   8   3      475.79      491.37     17.63 o 
  -9   8   3     1931.24     1753.87     29.31 o 
  -8   8   3        1.85        0.99      1.63 o 
  -7   8   3     4943.00     4910.92     71.02 o 
  -6   8   3     2260.00     2335.79     36.67 o 
  -5   8   3      197.32      189.05      5.44 o 
  -4   8   3     3123.94     2995.72     30.24 o 
  -3   8   3     1833.47     1848.44     20.86 o 
  -2   8   3       22.04       20.92      3.06 o 
  -1   8   3     2764.44     2637.27     30.43 o 
   0   8   3      135.36      138.65      6.21 o 
   1   8   3       30.03       30.28      3.58 o 
   2   8   3     1302.22     1278.16     17.44 o 
   3   8   3      287.62      272.02      6.60 o 
   4   8   3       90.92       89.18      5.76 o 
   5   8   3     1085.04     1008.84     16.93 o 
   6   8   3      250.15      255.10     10.51 o 
   7   8   3       48.24       47.71      6.50 o 
   8   8   3       19.44        1.05      5.96 o 
   9   8   3      122.27      142.27      9.62 o 
  10   8   3       10.59       18.65      7.88 o 
  11   8   3        0.80       18.23      9.62 o 
  12   8   3       46.46       23.93     14.95 o 
 -17   9   3        0.33       -8.45      8.45 o 
 -16   9   3       66.71       50.85     12.04 o 
 -15   9   3       39.31       36.19      7.17 o 
 -14   9   3       38.45       41.62     13.26 o 
 -13   9   3      167.88      172.12     11.66 o 
 -12   9   3       92.38       85.15      8.17 o 
 -11   9   3       55.06       52.75      7.33 o 
 -10   9   3      360.94      344.21     11.86 o 
  -9   9   3      459.23      429.81     35.47 o 
  -8   9   3      644.27      628.10     17.07 o 
  -7   9   3      146.60      147.78      8.87 o 
  -6   9   3     1121.00     1073.91     19.18 o 
  -5   9   3      457.10      472.65      9.38 o 
  -4   9   3        5.05       -0.39      2.21 o 
  -3   9   3     5646.88     5619.51     71.94 o 
  -2   9   3      992.28     1014.27     15.62 o 
  -1   9   3       81.26       89.06      5.61 o 
   0   9   3     4782.85     4683.93     49.50 o 
   1   9   3      565.69      567.27     10.87 o 
   2   9   3      135.97      132.02      6.99 o 
   3   9   3     2734.16     2650.43     47.08 o 
   4   9   3       51.78       52.58      6.32 o 
   5   9   3      434.22      403.82     13.05 o 
   6   9   3      930.37      923.06     22.86 o 
   7   9   3       29.92        8.26      5.53 o 
   8   9   3       54.47       48.01     10.29 o 
   9   9   3      156.69      114.98     15.76 o 
  10   9   3        1.31        0.28      9.67 o 
  11   9   3       15.70       57.59     16.86 o 
 -17  10   3       11.97       -0.51      5.82 o 
 -16  10   3        7.14       -0.19     12.01 o 
 -15  10   3      288.42      292.37     20.30 o 
 -14  10   3       32.54       23.55      7.63 o 
 -13  10   3        9.50        2.93      5.31 o 
 -12  10   3      560.99      557.83     16.83 o 
 -11  10   3        4.29       -1.62      4.61 o 
 -10  10   3       97.99      117.16      8.60 o 
  -9  10   3     1308.06     1264.94     27.04 o 
  -8  10   3      146.95      139.69      9.32 o 
  -7  10   3      269.63      267.06     12.08 o 
  -6  10   3     1675.00     1709.56     34.29 o 
  -5  10   3       36.04       53.14      4.64 o 
  -4  10   3      196.08      205.98      6.97 o 
  -3  10   3      806.90      805.45     15.09 o 
  -2  10   3     1561.06     1494.01     20.87 o 
  -1  10   3        6.74        0.83      3.15 o 
   0  10   3       75.77       67.58      5.67 o 
   1  10   3      583.92      574.42     20.68 o 
   2  10   3        5.87       -0.74      3.49 o 
   3  10   3       15.25        1.53      5.01 o 
   4  10   3      857.11      864.54     18.70 o 
   5  10   3       32.20       32.91      6.13 o 
   6  10   3       28.68       22.44      7.18 o 
   7  10   3      236.87      261.35     14.97 o 
   8  10   3        6.92       -1.40      7.23 o 
   9  10   3       88.69      105.20     16.04 o 
  10  10   3      118.79      111.57     30.18 o 
  11  10   3        3.22       26.18     13.37 o 
 -17  11   3       19.39       22.56     11.09 o 
 -16  11   3        0.03       -8.64      8.64 o 
 -15  11   3        2.00      -13.08     13.40 o 
 -14  11   3      184.93      190.51     12.60 o 
 -13  11   3        8.17        6.73      6.11 o 
 -12  11   3       23.93       22.62      6.49 o 
 -11  11   3      965.72      929.68     53.57 o 
 -10  11   3        0.05       -2.66      5.29 o 
  -9  11   3      553.47      551.41     18.07 o 
  -8  11   3     1304.30     1286.50     26.86 o 
  -7  11   3       82.41       80.64      7.55 o 
  -6  11   3      216.15      227.95      9.64 o 
  -5  11   3     2066.12     2121.84     28.72 o 
  -4  11   3        2.26        0.92      3.60 o 
  -3  11   3     1852.96     1851.97     29.90 o 
  -2  11   3     1311.22     1268.49     26.18 o 
  -1  11   3        0.58       -3.21      3.64 o 
   0  11   3      393.52      401.03     17.43 o 
   1  11   3      888.17      803.16     19.30 o 
   2  11   3      107.61      103.41      8.61 o 
   3  11   3      151.85      163.06      9.68 o 
   4  11   3       13.53        7.20      5.15 o 
   5  11   3      122.49      130.99      9.55 o 
   6  11   3       88.08       82.90      9.91 o 
   7  11   3       11.67       14.82      8.37 o 
   8  11   3        0.96        2.34      7.77 o 
   9  11   3       28.11       38.98     13.39 o 
  10  11   3        8.75        3.27     15.36 o 
 -17  12   3       34.53       48.38     12.21 o 
 -16  12   3        2.95        3.03      9.18 o 
 -15  12   3       50.23       68.61     27.85 o 
 -14  12   3       44.80       37.79      8.57 o 
 -13  12   3       70.72       76.02      9.59 o 
 -12  12   3      174.81      193.42     15.23 o 
 -11  12   3        0.10       -5.29      5.29 o 
 -10  12   3      239.49      196.33     11.74 o 
  -9  12   3      143.74      156.63     15.22 o 
  -8  12   3      130.54      124.86      9.49 o 
  -7  12   3      744.46      761.91     19.51 o 
  -6  12   3      209.61      216.14      8.46 o 
  -5  12   3      452.25      424.19     12.97 o 
  -4  12   3      931.59      922.29     21.23 o 
  -3  12   3       25.62       25.86      5.05 o 
  -2  12   3      966.29      957.12     20.47 o 
  -1  12   3      790.77      783.51     18.78 o 
   0  12   3       61.85       51.59      7.07 o 
   1  12   3      918.75      912.31     21.44 o 
   2  12   3      153.47      164.41     12.43 o 
   3  12   3       43.98       47.68      6.76 o 
   4  12   3      382.55      367.47     13.27 o 
   5  12   3      111.35       97.92      8.92 o 
   6  12   3        0.49       -6.91      6.91 o 
   7  12   3       70.56       70.67     11.08 o 
   8  12   3       46.00       48.54     13.34 o 
   9  12   3        0.57       12.11     10.59 o 
 -16  13   3       52.66       53.57     12.30 o 
 -15  13   3        0.32       -3.01      8.01 o 
 -14  13   3       90.09      106.25     13.07 o 
 -13  13   3      117.64      139.01     14.05 o 
 -12  13   3        0.21       -1.48     10.85 o 
 -11  13   3      386.48      396.96     14.55 o 
 -10  13   3      198.41      193.24     12.79 o 
  -9  13   3       23.77       18.43     10.03 o 
  -8  13   3      778.82      748.63     20.28 o 
  -7  13   3      116.15      121.62      9.56 o 
  -6  13   3        4.10        3.08      4.05 o 
  -5  13   3      976.95      955.55     20.02 o 
  -4  13   3        4.98        2.83      8.74 o 
  -3  13   3       39.32       36.64      5.92 o 
  -2  13   3      257.91      288.22     11.78 o 
  -1  13   3       81.38       75.24      7.74 o 
   0  13   3        2.14       -1.36      4.81 o 
   1  13   3      112.96      111.81      9.99 o 
   2  13   3      133.53      160.32     12.58 o 
   3  13   3       38.17       24.60      7.59 o 
   4  13   3        0.06       -3.33      5.19 o 
   5  13   3      221.15      238.19     14.59 o 
   6  13   3       55.70       31.20     10.03 o 
   7  13   3        0.33        0.53      7.96 o 
   8  13   3      109.29      137.45     14.96 o 
 -16  14   3       19.43        9.99     10.47 o 
 -15  14   3       17.60       10.56      8.76 o 
 -14  14   3       13.71        2.58      7.93 o 
 -13  14   3       97.83      121.29     13.26 o 
 -12  14   3       55.55       55.02      9.34 o 
 -11  14   3        0.38       -4.29      4.29 o 
 -10  14   3      382.67      402.73     17.52 o 
  -9  14   3       75.58       62.65      8.12 o 
  -8  14   3        1.11       -2.60     12.57 o 
  -7  14   3      573.78      587.82     26.40 o 
  -6  14   3      122.23      150.70     10.80 o 
  -5  14   3       60.83       59.61      7.00 o 
  -4  14   3      870.80      887.62     20.42 o 
  -3  14   3        4.63       14.36      7.64 o 
  -2  14   3      259.31      291.10     12.43 o 
  -1  14   3     1046.67     1059.84     30.03 o 
   0  14   3        4.58       -5.08      5.08 o 
   1  14   3       73.01       70.90      8.48 o 
   2  14   3      254.11      281.49     14.73 o 
   3  14   3        0.10       -0.26      6.14 o 
   4  14   3        7.13        1.73      6.67 o 
   5  14   3       28.67       20.53     15.33 o 
   6  14   3       17.44       21.66      9.73 o 
   7  14   3        4.35        2.56      9.16 o 
 -16  15   3       35.54       45.59     11.45 o 
 -15  15   3        1.27        3.51     10.04 o 
 -14  15   3        2.65       -1.84      7.92 o 
 -13  15   3       90.22       87.41     17.79 o 
 -12  15   3       13.35       14.30      5.99 o 
 -11  15   3        0.04       -4.12      4.46 o 
 -10  15   3       48.72       45.58     11.42 o 
  -9  15   3      115.29      119.42     12.01 o 
  -8  15   3        9.67       -1.47      6.53 o 
  -7  15   3        0.87       -3.84      7.89 o 
  -6  15   3      323.66      315.24     14.10 o 
  -5  15   3        2.74       -4.36      4.36 o 
  -4  15   3        2.74        1.45      4.90 o 
  -3  15   3      266.78      291.54     12.67 o 
  -2  15   3        9.79       18.51      8.18 o 
  -1  15   3       10.11        8.01      6.88 o 
   0  15   3      715.21      734.87     23.49 o 
   1  15   3        2.46        0.57      5.88 o 
   2  15   3       75.07       67.36      9.83 o 
   3  15   3      185.64      192.03     18.15 o 
   4  15   3        0.14        3.43      6.63 o 
   5  15   3       27.24       17.25      9.88 o 
   6  15   3       99.40       82.92     13.35 o 
 -15  16   3       45.55       39.68     11.75 o 
 -14  16   3        1.76        5.61      8.06 o 
 -13  16   3       33.43       31.76      9.65 o 
 -12  16   3      135.25      142.95     19.51 o 
 -11  16   3        0.87        5.88     10.28 o 
 -10  16   3      124.10      111.21     12.12 o 
  -9  16   3      108.73      116.96     14.10 o 
  -8  16   3        0.18        2.69      6.12 o 
  -7  16   3       96.07      133.13     12.88 o 
  -6  16   3       53.45       65.48      8.89 o 
  -5  16   3       25.30       25.34      6.18 o 
  -4  16   3       14.95       19.41      6.27 o 
  -3  16   3       17.73        7.30      5.93 o 
  -2  16   3       30.22       25.56      6.75 o 
  -1  16   3       26.31       23.05      7.91 o 
   0  16   3       32.13       18.41      6.75 o 
   1  16   3       50.47       59.69     13.65 o 
   2  16   3       56.96       66.46     10.51 o 
   3  16   3        9.02       -0.08      8.37 o 
   4  16   3       44.99       42.12      8.96 o 
   5  16   3       22.87       13.80     10.20 o 
 -14  17   3       49.36       61.30     11.70 o 
 -13  17   3        0.50        9.98      8.67 o 
 -12  17   3       24.45       38.96     11.33 o 
 -11  17   3       56.07       53.08     11.56 o 
 -10  17   3        0.17        4.44      7.44 o 
  -9  17   3       58.24       68.82     12.92 o 
  -8  17   3      118.02      125.20     13.33 o 
  -7  17   3        3.95       13.49      7.77 o 
  -6  17   3      175.17      197.72     16.17 o 
  -5  17   3      101.36      101.66     10.69 o 
  -4  17   3        0.14       -2.89      6.03 o 
  -3  17   3      262.60      289.20     14.16 o 
  -2  17   3       36.41       39.04      7.68 o 
  -1  17   3        7.85       -3.07      5.54 o 
   0  17   3      120.07      114.06     12.40 o 
   1  17   3       16.31        7.71      7.27 o 
   2  17   3        0.04        0.40      6.98 o 
   3  17   3       63.67       69.79     25.28 o 
   4  17   3        1.31       -4.33      7.23 o 
 -14  18   3        0.52       -2.29      9.07 o 
 -13  18   3        0.14        4.82      9.77 o 
 -12  18   3       38.50       28.09     11.26 o 
 -11  18   3        1.26       17.42      9.84 o 
 -10  18   3        4.25       17.44      9.75 o 
  -9  18   3       42.13       35.41     11.31 o 
  -8  18   3       14.76        9.86      8.13 o 
  -7  18   3        5.07        4.58      7.81 o 
  -6  18   3        0.59       -4.57      7.19 o 
  -5  18   3       66.80       66.20      9.80 o 
  -4  18   3       23.76       22.10      7.17 o 
  -3  18   3        0.05       -2.35      6.12 o 
  -2  18   3      204.22      199.30     15.75 o 
  -1  18   3       19.25       14.65      8.16 o 
   0  18   3        1.54       12.24      7.94 o 
   1  18   3      111.81       82.27     15.28 o 
   2  18   3        9.73        4.12     13.09 o 
   3  18   3        1.98       11.65     10.03 o 
 -13  19   3        3.46        2.92      9.31 o 
 -12  19   3       19.39       18.55     10.14 o 
 -11  19   3       41.14       42.10     11.99 o 
 -10  19   3       19.08       15.57      9.86 o 
  -9  19   3       11.70        1.74      9.57 o 
  -8  19   3      125.70      131.28     16.91 o 
  -7  19   3        0.74       -5.69      8.58 o 
  -6  19   3        2.11        6.81      9.30 o 
  -5  19   3      103.77      121.99     14.28 o 
  -4  19   3       19.73        9.31      7.40 o 
  -3  19   3        4.44        3.38      7.45 o 
  -2  19   3       16.46       12.02      7.93 o 
  -1  19   3       15.91       31.71      9.31 o 
   0  19   3        3.85        0.11      9.94 o 
   1  19   3        9.31       14.35      8.91 o 
 -11  20   3        0.36       -8.06      8.06 o 
 -10  20   3       24.17       22.16     11.37 o 
  -9  20   3        0.62       -6.96      8.73 o 
  -8  20   3       12.54       18.93     10.32 o 
  -7  20   3       67.83       56.63     13.65 o 
  -6  20   3        5.86        2.19      9.55 o 
  -5  20   3       20.29       37.67     13.75 o 
  -4  20   3       68.06       79.00     22.89 o 
  -3  20   3        0.03       -1.35      6.96 o 
  -2  20   3       31.85       28.80      9.66 o 
  -1  20   3       17.88       27.27      9.16 o 
  -9  21   3        4.95        9.42     10.32 o 
  -8  21   3       14.12       43.17     12.64 o 
  -7  21   3        0.59       11.03     10.01 o 
  -6  21   3        2.36        8.41     10.02 o 
  -5  21   3        1.84       18.48      9.71 o 
  -4  21   3        6.98       20.36     10.52 o 
   3 -23   4       13.08       21.19      7.40 o 
   4 -23   4       13.46       17.19      9.14 o 
   5 -23   4        2.19        4.27     15.19 o 
   6 -23   4       35.06       16.86      7.89 o 
   7 -23   4        3.74        7.47      7.73 o 
   8 -23   4        0.00        7.47      6.74 o 
   0 -22   4       17.92       20.81      8.25 o 
   1 -22   4        0.47       12.42     10.37 o 
   2 -22   4        0.53       -8.71      8.85 o 
   3 -22   4       32.18       28.44      8.30 o 
   4 -22   4        5.98       -5.80      5.86 o 
   5 -22   4        0.23       -4.00      6.21 o 
   6 -22   4       16.04       -0.02      6.55 o 
   7 -22   4       31.79       33.89      8.31 o 
   8 -22   4        0.01       -6.14      6.14 o 
   9 -22   4        0.34        3.96      6.56 o 
  10 -22   4       35.51       26.49      7.98 o 
  -2 -21   4       66.14       81.19     23.57 o 
  -1 -21   4        2.98       12.83      8.61 o 
   0 -21   4       21.48        9.84      7.42 o 
   1 -21   4       78.57       76.66     10.65 o 
   2 -21   4        0.54       -7.79      9.28 o 
   3 -21   4       35.02       26.14      7.38 o 
   4 -21   4       96.23       91.93      9.41 o 
   5 -21   4        0.37        2.72      8.25 o 
   6 -21   4       47.37       26.29      7.79 o 
   7 -21   4       52.31       46.72      8.70 o 
   8 -21   4       16.96       28.13      7.38 o 
   9 -21   4       22.59       21.28      6.79 o 
  12 -21   4        1.85        6.01      6.10 o 
  -4 -20   4       21.45        5.79      8.38 o 
  -3 -20   4       10.68        6.64      7.88 o 
  -2 -20   4        1.52       -6.68      7.47 o 
  -1 -20   4       74.62       73.06     10.51 o 
   0 -20   4        3.36        8.27      7.23 o 
   1 -20   4        8.55       11.82      6.94 o 
   2 -20   4      105.84      106.44     10.23 o 
   3 -20   4       15.59       10.95      6.41 o 
   4 -20   4       32.24       33.53      6.64 o 
   5 -20   4      130.81      140.33     10.95 o 
   6 -20   4        0.01        7.37      5.47 o 
   7 -20   4       96.68       92.85      9.07 o 
   8 -20   4       61.12       50.61      7.92 o 
  11 -20   4      122.58      113.62      9.90 o 
  12 -20   4        2.80        0.44      5.84 o 
  13 -20   4       31.01       21.40      8.00 o 
  -5 -19   4       47.30       41.05     10.30 o 
  -4 -19   4       62.05       48.93     10.90 o 
  -3 -19   4        1.11       -4.63      7.15 o 
  -2 -19   4      148.30      150.94     16.32 o 
  -1 -19   4       58.21       62.39      9.53 o 
   0 -19   4       21.93       25.66      8.02 o 
   1 -19   4      189.24      189.24     12.60 o 
   2 -19   4        2.94        5.10      5.58 o 
   3 -19   4       98.89       89.26     13.70 o 
   4 -19   4      151.55      158.18     10.43 o 
   5 -19   4        0.40        1.99      5.19 o 
   6 -19   4      120.97      121.30      9.29 o 
   7 -19   4       93.28       92.57      7.77 o 
  10 -19   4       35.17       30.87     11.37 o 
  11 -19   4       70.45       62.94     18.10 o 
  12 -19   4        8.10       13.86      6.08 o 
  13 -19   4        2.20        5.27     10.18 o 
  14 -19   4       29.78       13.23     12.38 o 
  -6 -18   4        5.65       10.34      7.89 o 
  -5 -18   4        9.07       11.16      8.80 o 
  -4 -18   4      116.78       96.57     12.35 o 
  -3 -18   4       27.67       18.12      9.14 o 
  -2 -18   4        0.34       -0.75      6.42 o 
  -1 -18   4      363.90      386.29     17.31 o 
   0 -18   4       53.80       55.20      7.93 o 
   1 -18   4       29.33       26.48      6.56 o 
   2 -18   4      471.83      487.53     18.66 o 
   3 -18   4       87.61       93.88     10.08 o 
   4 -18   4        0.32        5.34      4.98 o 
   5 -18   4      612.76      603.75     17.28 o 
   6 -18   4       38.39       37.77      6.31 o 
   7 -18   4        6.42        9.59     12.94 o 
   8 -18   4      231.16      211.97     18.57 o 
   9 -18   4       33.72       37.17     11.19 o 
  10 -18   4       11.06       15.73     10.84 o 
  11 -18   4      114.57      129.08      8.11 o 
  12 -18   4       10.99       27.30     11.12 o 
  13 -18   4        6.29       -3.20      5.75 o 
  14 -18   4       11.67       10.60      8.83 o 
  -7 -17   4       64.11       69.89     10.32 o 
  -6 -17   4       11.85        6.90      7.60 o 
  -5 -17   4        5.73        5.08      7.73 o 
  -4 -17   4       80.84       81.74     11.55 o 
  -3 -17   4       84.75       80.15     10.81 o 
  -2 -17   4        0.02       -5.99      5.99 o 
  -1 -17   4      105.83      123.90     13.66 o 
   0 -17   4      130.56      150.55     11.72 o 
   1 -17   4        4.65       -1.36      4.80 o 
   2 -17   4       56.71       44.96      6.23 o 
   3 -17   4      511.19      555.02     15.47 o 
   4 -17   4       65.89       65.38     12.68 o 
   5 -17   4       10.72       21.54      5.39 o 
   6 -17   4      799.39      854.92     29.65 o 
   7 -17   4        9.79        7.02      6.66 o 
   8 -17   4       19.29       42.46     10.34 o 
   9 -17   4      660.55      654.94     23.37 o 
  10 -17   4        9.94        2.61      9.12 o 
  11 -17   4       15.10        5.48      4.31 o 
  12 -17   4      154.31      175.31      9.87 o 
  13 -17   4        1.78        9.06      6.74 o 
  14 -17   4       24.15       16.63      8.03 o 
  15 -17   4       18.39       18.86      8.27 o 
  -8 -16   4        6.67       -9.47     10.93 o 
  -7 -16   4        5.40        0.89      6.74 o 
  -6 -16   4      141.15      153.04     14.49 o 
  -5 -16   4       24.14       23.49     12.38 o 
  -4 -16   4       64.48       62.66     15.46 o 
  -3 -16   4      392.58      429.89     18.09 o 
  -2 -16   4       13.26       12.57      5.56 o 
  -1 -16   4      148.02      125.15     11.02 o 
   0 -16   4      685.11      679.44     20.92 o 
   1 -16   4        4.87        5.62      4.41 o 
   2 -16   4      109.71      117.69      9.37 o 
   3 -16   4      408.48      412.21     18.58 o 
   4 -16   4      234.68      221.58     10.00 o 
   5 -16   4      142.61      157.82     24.79 o 
   6 -16   4       94.65       98.67     10.23 o 
   7 -16   4      163.61      153.52     12.44 o 
   8 -16   4      275.33      273.09     16.13 o 
   9 -16   4       21.06       10.78      7.23 o 
  10 -16   4      110.83      120.23     13.12 o 
  11 -16   4       46.49       43.56      9.98 o 
  12 -16   4        5.34        5.21      4.75 o 
  13 -16   4       46.34       52.87      9.15 o 
  14 -16   4        2.89       -6.24     15.85 o 
  15 -16   4        6.32        0.63      7.75 o 
  -9 -15   4        2.45        3.54     11.42 o 
  -8 -15   4       81.80       72.28     12.65 o 
  -7 -15   4       12.88        1.63      6.32 o 
  -6 -15   4        3.03        3.80      6.76 o 
  -5 -15   4      264.20      268.87     16.54 o 
  -4 -15   4        5.94       10.89      9.62 o 
  -3 -15   4      134.55      121.70     10.04 o 
  -2 -15   4      563.84      617.29     19.83 o 
  -1 -15   4       10.86        3.65      3.69 o 
   0 -15   4      454.52      498.17     15.05 o 
   1 -15   4      872.84      881.44     21.74 o 
   2 -15   4        0.26        0.76      4.21 o 
   3 -15   4     1651.83     1656.37     27.10 o 
   4 -15   4      928.58      918.47     17.33 o 
   5 -15   4        5.57        7.53      7.84 o 
   6 -15   4     1064.44     1120.02     27.32 o 
   7 -15   4      695.97      712.50     20.69 o 
   8 -15   4       29.13       28.84      8.17 o 
   9 -15   4      402.26      467.50     19.57 o 
  10 -15   4       34.94       31.78      4.63 o 
  11 -15   4        3.71       -0.85      4.00 o 
  12 -15   4      185.38      172.75     15.51 o 
  13 -15   4        4.79        0.49      8.59 o 
  14 -15   4        0.78       -2.99      7.05 o 
  15 -15   4       13.97       11.91     16.67 o 
  16 -15   4        5.43       -2.02      7.98 o 
 -10 -14   4        0.16       16.85      9.14 o 
  -9 -14   4      109.88      105.16     13.82 o 
  -8 -14   4       24.04       20.27      9.39 o 
  -7 -14   4        2.10        8.35      6.31 o 
  -6 -14   4      170.10      164.84     11.96 o 
  -5 -14   4       60.13       66.59      9.50 o 
  -4 -14   4      156.12      176.58     13.23 o 
  -3 -14   4      287.40      323.30     18.27 o 
  -2 -14   4       16.47       13.38      7.47 o 
  -1 -14   4      169.43      177.77     11.06 o 
   0 -14   4      190.11      170.47     10.06 o 
   1 -14   4       33.04       20.65      5.13 o 
   2 -14   4      523.48      514.49     13.04 o 
   3 -14   4      209.45      212.60     10.12 o 
   4 -14   4      497.19      543.81     14.98 o 
   5 -14   4      291.04      302.54     11.73 o 
   6 -14   4       45.33       58.79      7.16 o 
   7 -14   4      949.15      929.36     21.50 o 
   8 -14   4      255.47      245.95     21.42 o 
   9 -14   4        0.33       -5.00     10.92 o 
  10 -14   4      610.33      621.00     15.06 o 
  11 -14   4       29.79       18.06      6.92 o 
  12 -14   4        6.83        4.47      4.90 o 
  13 -14   4      189.73      202.46     12.53 o 
  14 -14   4        1.74       10.38      7.80 o 
  15 -14   4        7.54       14.88     15.07 o 
  16 -14   4       46.30       43.10     11.36 o 
 -11 -13   4       66.74       58.08     17.81 o 
 -10 -13   4       66.07      100.57     18.25 o 
  -9 -13   4        0.67        7.66      8.32 o 
  -8 -13   4      140.75      112.16     13.12 o 
  -7 -13   4      257.78      301.20     14.50 o 
  -6 -13   4        2.18       -1.98      5.54 o 
  -5 -13   4      671.24      680.16     37.74 o 
  -4 -13   4      190.40      211.22     13.73 o 
  -3 -13   4       13.54        4.68      4.63 o 
  -2 -13   4     2748.35     2708.94     41.81 o 
  -1 -13   4      183.80      193.22     10.38 o 
   0 -13   4       14.46       10.22      4.77 o 
   1 -13   4     2012.65     2010.68     30.40 o 
   2 -13   4       95.86       99.85      9.17 o 
   3 -13   4       64.55       59.56      3.49 o 
   4 -13   4      332.55      328.54     10.15 o 
   5 -13   4        1.89        3.23      2.92 o 
   6 -13   4      305.18      335.59     12.18 o 
   7 -13   4      317.99      325.54     12.55 o 
   8 -13   4       57.00       58.98      9.09 o 
   9 -13   4      261.87      196.45     16.63 o 
  10 -13   4       58.21       73.62      6.43 o 
  11 -13   4      109.19      106.72      8.06 o 
  12 -13   4        0.18       -3.78      5.54 o 
  13 -13   4       10.47        6.44      5.52 o 
  14 -13   4      145.79      141.57     14.49 o 
  15 -13   4        0.06        3.05      8.35 o 
  16 -13   4        6.44       12.97     11.72 o 
 -10 -12   4       18.32       -1.48      8.99 o 
  -9 -12   4        6.57        1.70      7.55 o 
  -8 -12   4      110.86      126.88     15.27 o 
  -7 -12   4      561.01      588.37     18.04 o 
  -6 -12   4       63.01       52.81      7.64 o 
  -5 -12   4      125.10      114.49      9.06 o 
  -4 -12   4     1486.75     1490.62     28.23 o 
  -3 -12   4       48.03       45.67      6.62 o 
  -2 -12   4      506.10      487.37     13.79 o 
  -1 -12   4     1716.71     1700.10     36.89 o 
   0 -12   4      149.77      156.65      7.64 o 
   1 -12   4      233.72      239.68      6.01 o 
   2 -12   4     4709.39     4801.66     44.26 o 
   3 -12   4      184.53      190.05      6.36 o 
   4 -12   4     1975.85     2082.10     28.51 o 
   5 -12   4      597.37      650.87     12.61 o 
   6 -12   4      544.49      531.80     14.98 o 
   7 -12   4       92.15       88.81      7.94 o 
   8 -12   4      992.04      963.61     25.70 o 
   9 -12   4        6.02        6.91      3.51 o 
  10 -12   4      265.44      295.95     20.32 o 
  11 -12   4      367.43      344.13     12.45 o 
  12 -12   4       50.92       48.16      7.58 o 
  13 -12   4       81.08       88.73     19.12 o 
  14 -12   4       37.11       10.97      8.13 o 
  15 -12   4       28.89       17.28      8.97 o 
  16 -12   4       28.46       14.76      6.45 o 
 -12 -11   4        2.75       15.05     15.37 o 
 -10 -11   4      276.84      298.96     21.14 o 
  -9 -11   4       36.93       32.82      8.62 o 
  -8 -11   4      298.03      286.28     16.77 o 
  -7 -11   4      648.31      651.40     35.69 o 
  -6 -11   4       42.58       28.97      6.22 o 
  -5 -11   4      359.47      359.75     16.51 o 
  -4 -11   4      558.22      531.09     19.19 o 
  -3 -11   4      261.74      261.58     12.77 o 
  -2 -11   4      399.49      381.49     13.05 o 
  -1 -11   4      600.17      628.30     15.06 o 
   0 -11   4     1144.99     1110.03     13.50 o 
   1 -11   4     1149.74     1126.34     13.64 o 
   2 -11   4        0.61        5.24      2.73 o 
   3 -11   4     2689.21     2688.80     28.11 o 
   4 -11   4      331.70      355.93      8.86 o 
   5 -11   4     1756.74     1799.90     23.71 o 
   6 -11   4     3822.33     3813.57     42.84 o 
   7 -11   4      135.66      151.47      9.64 o 
   8 -11   4     1003.12      977.40     17.41 o 
   9 -11   4      382.65      352.40     11.03 o 
  10 -11   4        6.07        2.97      4.07 o 
  11 -11   4      425.92      441.28     17.12 o 
  12 -11   4      245.88      228.42     13.25 o 
  13 -11   4        1.08       -6.34     10.27 o 
  14 -11   4      131.98      125.61     11.74 o 
  15 -11   4       31.40       31.11     11.85 o 
  16 -11   4        2.67        9.67      9.36 o 
 -13 -10   4        5.26       10.61     14.05 o 
 -12 -10   4      101.01       91.21     19.28 o 
 -10 -10   4       32.91       26.87     10.01 o 
  -9 -10   4      274.44      294.97     20.89 o 
  -8 -10   4       59.22       60.53      9.73 o 
  -7 -10   4      734.54      690.67     18.03 o 
  -6 -10   4      598.07      552.27     15.44 o 
  -5 -10   4        6.93       -2.36      3.47 o 
  -4 -10   4     3205.69     3216.76     40.70 o 
  -3 -10   4     1227.18     1158.74     24.44 o 
  -2 -10   4        2.04        1.85      2.01 o 
  -1 -10   4     6891.62     7032.49     64.57 o 
   0 -10   4     1088.81     1073.86     12.91 o 
   1 -10   4       87.26       89.52      3.56 o 
   2 -10   4     3886.71     3980.92     35.32 o 
   3 -10   4      296.89      287.50      7.88 o 
   4 -10   4      354.26      355.57      8.51 o 
   5 -10   4     4920.90     5034.87     48.39 o 
   6 -10   4      143.43      176.26      6.51 o 
   7 -10   4      169.96      149.35      9.17 o 
   8 -10   4      319.40      321.95     12.89 o 
   9 -10   4       52.32       51.10      7.16 o 
  10 -10   4       48.74       48.28      7.13 o 
  11 -10   4      127.56      121.83      9.95 o 
  12 -10   4      278.11      278.25     13.89 o 
  13 -10   4       34.96       13.80     11.44 o 
  14 -10   4        3.20       -0.11      7.84 o 
  15 -10   4       40.06       50.04     11.86 o 
  16 -10   4       22.02        9.76     10.21 o 
  17 -10   4        0.56       -8.57      8.94 o 
 -13  -9   4       24.18       21.84     15.58 o 
 -12  -9   4        4.25       13.79     14.02 o 
 -11  -9   4       18.86       25.43     11.36 o 
 -10  -9   4      193.20      180.36     11.86 o 
  -9  -9   4        4.32        0.15      4.92 o 
  -8  -9   4      192.14      173.85     11.00 o 
  -7  -9   4     1006.48     1007.91     21.40 o 
  -6  -9   4     1296.04     1257.68     21.42 o 
  -5  -9   4      106.65       94.37      7.70 o 
  -4  -9   4       21.27       12.74      4.01 o 
  -3  -9   4     1773.25     1719.21     18.26 o 
  -2  -9   4     1465.51     1451.87     17.60 o 
  -1  -9   4      247.42      242.72      4.61 o 
   0  -9   4     7928.44     8130.38     68.93 o 
   1  -9   4      386.71      415.39      6.42 o 
   2  -9   4        5.97        5.14      1.88 o 
   3  -9   4     5185.28     5057.16     56.70 o 
   4  -9   4      531.73      571.79     10.91 o 
   5  -9   4       65.02       71.58      4.42 o 
   6  -9   4     8517.23     8476.45     77.08 o 
   7  -9   4       21.80       20.53      2.69 o 
   8  -9   4       25.29       33.37      5.10 o 
   9  -9   4     3364.94     3335.26     46.94 o 
  10  -9   4        8.73        6.52      5.23 o 
  11  -9   4       40.13       52.33     13.03 o 
  12  -9   4      295.86      302.28     17.30 o 
  13  -9   4        0.23        5.14      7.29 o 
  14  -9   4       12.59       11.78      8.54 o 
  15  -9   4       86.65       99.94     14.76 o 
  16  -9   4       10.07        6.04      9.67 o 
  17  -9   4        8.37        0.31     12.25 o 
 -14  -8   4       30.59       33.80     10.38 o 
 -13  -8   4        1.22       -2.65      8.44 o 
 -12  -8   4      223.85      242.48     24.92 o 
 -11  -8   4       14.87        5.55      8.27 o 
 -10  -8   4       62.56       63.26      8.28 o 
  -9  -8   4      776.69      809.77     18.67 o 
  -8  -8   4      226.73      243.96     10.67 o 
  -7  -8   4       10.46       -3.78      3.78 o 
  -6  -8   4     1665.17     1635.69     21.60 o 
  -5  -8   4      595.18      570.24      9.93 o 
  -4  -8   4      111.01      130.24      4.25 o 
  -3  -8   4     3358.51     3294.72     30.58 o 
  -2  -8   4      299.55      330.61      5.58 o 
  -1  -8   4      662.77      722.07     14.64 o 
   0  -8   4      832.48      845.53      9.66 o 
   1  -8   4     2147.18     2077.40     21.55 o 
   2  -8   4     1251.83     1334.53     16.52 o 
   3  -8   4     3688.30     3872.79     36.66 o 
   4  -8   4    13277.07    13594.49    116.88 o 
   5  -8   4       84.49       84.69      4.82 o 
   6  -8   4       45.70       45.41      3.73 o 
   7  -8   4     3117.27     3119.98     36.48 o 
   8  -8   4        2.20        4.21      3.31 o 
   9  -8   4      806.96      789.74     19.55 o 
  10  -8   4     1862.93     1916.65     42.28 o 
  11  -8   4        9.59        4.82      7.41 o 
  12  -8   4      114.10      108.81     12.93 o 
  13  -8   4      505.44      522.91     23.17 o 
  14  -8   4       22.43       21.53      7.64 o 
  15  -8   4       34.85       50.07     11.74 o 
  16  -8   4       81.51       82.69     14.75 o 
  17  -8   4        0.37       -7.97      9.75 o 
 -14  -7   4       90.11      103.81     12.58 o 
 -13  -7   4       10.73       14.36      9.51 o 
 -12  -7   4        1.49        9.83      8.46 o 
 -11  -7   4      266.24      271.68     24.23 o 
 -10  -7   4      185.20      208.51     18.54 o 
  -9  -7   4       48.11       26.59      7.42 o 
  -8  -7   4     1239.08     1258.97     28.41 o 
  -7  -7   4      228.68      226.31      8.32 o 
  -6  -7   4      452.18      449.69      8.99 o 
  -5  -7   4     8137.01     8036.13     62.14 o 
  -4  -7   4      128.40      126.58      4.32 o 
  -3  -7   4      728.18      657.34      8.27 o 
  -2  -7   4    11380.55    11586.00    114.60 o 
  -1  -7   4     1450.02     1731.80     16.30 o 
   0  -7   4     5012.46     5170.27     47.98 o 
   1  -7   4     7237.64     7455.94     79.82 o 
   2  -7   4     1806.05     1940.18     21.14 o 
   3  -7   4     4603.56     4677.06     42.93 o 
   4  -7   4     1586.99     1504.94     17.58 o 
   5  -7   4      708.99      662.57     11.03 o 
   6  -7   4     3662.11     3698.16     37.62 o 
   7  -7   4      962.93      964.27     13.57 o 
   8  -7   4      447.52      460.06     23.93 o 
   9  -7   4      125.68      131.34     10.37 o 
  10  -7   4       43.51       45.68      6.66 o 
  11  -7   4      367.46      403.18     18.13 o 
  12  -7   4       42.07       56.46     15.50 o 
  13  -7   4       56.01       58.50      9.17 o 
  14  -7   4      117.56       97.54     12.75 o 
  15  -7   4        0.14       -3.55      8.92 o 
  16  -7   4       22.18       14.91     11.07 o 
 -15  -6   4       48.04       30.72     15.91 o 
 -14  -6   4       69.82       74.69     17.15 o 
 -13  -6   4        8.65       -5.67     10.01 o 
 -12  -6   4      204.77      204.42     15.74 o 
 -11  -6   4      122.01      139.45     12.95 o 
 -10  -6   4      470.88      501.21     20.24 o 
  -9  -6   4       49.94       32.13     10.13 o 
  -8  -6   4       53.53       48.67      5.12 o 
  -7  -6   4      479.22      507.98     11.41 o 
  -6  -6   4      225.42      248.21      4.98 o 
  -5  -6   4       78.19       84.34      3.03 o 
  -4  -6   4     5766.78     5764.07     47.04 o 
  -3  -6   4      323.48      293.62     10.07 o 
  -2  -6   4       86.86       96.75      5.97 o 
  -1  -6   4    16988.02    17946.86    196.39 o 
   0  -6   4      533.22      567.22      8.62 o 
   1  -6   4     5279.61     4985.50     46.91 o 
   2  -6   4    12035.91    12681.21    117.32 o 
   3  -6   4      376.88      417.93      7.03 o 
   4  -6   4     4506.04     4434.13     41.53 o 
   5  -6   4     3045.15     2913.62     26.86 o 
   6  -6   4        5.81       15.18      3.07 o 
   7  -6   4     4278.59     4165.50     43.37 o 
   8  -6   4     2331.17     2300.90     29.99 o 
   9  -6   4       51.91       49.77      5.40 o 
  10  -6   4      984.57     1003.80     28.39 o 
  11  -6   4      235.57      227.66     15.97 o 
  12  -6   4        0.62       -1.41      5.30 o 
  13  -6   4      447.17      433.06     18.35 o 
  14  -6   4       28.36       37.61      8.91 o 
  15  -6   4        0.51       13.63     10.24 o 
  16  -6   4       43.01       64.86     14.60 o 
 -15  -5   4        0.14        2.84     13.41 o 
 -14  -5   4       98.20       70.09     16.58 o 
 -13  -5   4      177.79      230.41     16.09 o 
 -12  -5   4       16.45        8.80      7.55 o 
 -11  -5   4      859.93      841.51     26.78 o 
 -10  -5   4      361.27      429.68     18.60 o 
  -9  -5   4       17.22       11.43      4.85 o 
  -8  -5   4     1163.98     1201.57     23.58 o 
  -7  -5   4     2291.20     2352.26     20.74 o 
  -6  -5   4      223.68      223.26      4.49 o 
  -5  -5   4     7212.12     7176.86     52.01 o 
  -4  -5   4     2888.97     2968.90     23.99 o 
  -3  -5   4      547.55      558.84      5.84 o 
  -2  -5   4    19187.74    20372.97    199.83 o 
  -1  -5   4      636.96      667.94     23.24 o 
   0  -5   4     2691.65     2897.53     27.10 o 
   1  -5   4     3447.23     3284.66     34.02 o 
   2  -5   4     2627.37     2778.62     33.93 o 
   3  -5   4     3367.29     3558.47     44.06 o 
   4  -5   4       38.91       36.66      5.38 o 
   5  -5   4     1213.92     1117.27     23.24 o 
   6  -5   4     2086.92     2046.63     25.04 o 
   7  -5   4      122.71      116.92      6.09 o 
   8  -5   4     1036.30      960.28     16.48 o 
   9  -5   4      205.04      208.21     10.60 o 
  10  -5   4       29.02       31.96      6.19 o 
  11  -5   4     1100.11     1117.01     44.90 o 
  12  -5   4       89.37       83.57     10.19 o 
  13  -5   4       56.78       61.30      9.87 o 
  14  -5   4      389.02      447.53     21.48 o 
  15  -5   4       22.65       33.11     11.99 o 
  16  -5   4       14.01       19.02     11.14 o 
 -16  -4   4        1.45       -0.95     13.23 o 
 -15  -4   4        4.39        2.39     12.31 o 
 -13  -4   4       12.60        7.19      6.97 o 
 -12  -4   4      113.04       97.87     11.56 o 
 -11  -4   4       53.55       47.97      8.92 o 
 -10  -4   4      963.38     1010.80     20.67 o 
  -9  -4   4      184.03      208.36     12.84 o 
  -8  -4   4      207.11      204.73      5.51 o 
  -7  -4   4     7560.21     7470.85     77.11 o 
  -6  -4   4     2285.05     2231.33     19.19 o 
  -5  -4   4      216.41      235.42      4.14 o 
  -4  -4   4    14613.10    15408.27    111.90 o 
  -3  -4   4      161.15      150.61      3.49 o 
  -2  -4   4     2696.35     2885.59     48.18 o 
  -1  -4   4    19064.77    18998.72    413.82 o 
   0  -4   4     9964.89    10486.22    130.57 o 
   1  -4   4        9.21       14.93      1.66 o 
   2  -4   4    14462.41    14335.78    180.66 o 
   3  -4   4       96.43       83.64      4.25 o 
   4  -4   4     5212.80     5195.62     59.78 o 
   5  -4   4     1402.76     1219.00     15.74 o 
   6  -4   4     1193.47     1240.78     16.63 o 
   7  -4   4       39.71       44.71      4.13 o 
   8  -4   4     3045.53     2999.50     41.08 o 
   9  -4   4      176.82      178.20     10.64 o 
  10  -4   4       87.41       98.74      9.36 o 
  11  -4   4       76.91       83.15      9.30 o 
  12  -4   4      208.17      221.18     14.82 o 
  13  -4   4        1.55        9.18      6.76 o 
  14  -4   4        6.09       17.94      8.62 o 
  15  -4   4       92.06       83.96     14.86 o 
  16  -4   4        0.57       -3.20      9.66 o 
 -15  -3   4        4.35        7.77     12.26 o 
 -14  -3   4       31.13        9.59     12.45 o 
 -13  -3   4      392.85      388.73     27.80 o 
 -12  -3   4       17.01       -0.22      5.78 o 
 -11  -3   4        1.91        5.45      4.61 o 
 -10  -3   4     1434.66     1486.94     26.03 o 
  -9  -3   4     1204.55     1166.90     14.79 o 
  -8  -3   4       70.94       58.97      3.53 o 
  -7  -3   4      499.86      494.64      7.36 o 
  -6  -3   4     3967.44     4020.56     31.32 o 
  -5  -3   4       68.03       85.30      3.21 o 
  -4  -3   4      262.08      271.19      4.83 o 
  -3  -3   4     9739.44     9595.82     86.08 o 
  -2  -3   4      366.83      425.06      4.31 o 
  -1  -3   4       23.80       19.06      1.75 o 
   0  -3   4    14569.00    14942.22    189.36 o 
   1  -3   4      909.04      847.69     13.80 o 
   2  -3   4    11206.52    11056.49    140.72 o 
   3  -3   4    17311.05    17802.57    196.58 o 
   4  -3   4      861.23      925.92     13.50 o 
   5  -3   4     1668.19     1744.00     20.66 o 
   6  -3   4     9469.38     9346.22     96.10 o 
   7  -3   4       52.92       54.32      5.02 o 
   8  -3   4     1283.99     1291.53     22.62 o 
   9  -3   4      659.81      644.57     18.57 o 
  10  -3   4       33.66       28.94      5.58 o 
  11  -3   4      245.45      253.68     14.60 o 
  12  -3   4      454.86      457.81     18.86 o 
  13  -3   4       17.15       18.98      7.81 o 
  14  -3   4      108.25      106.20     10.77 o 
  15  -3   4       20.67        7.33      8.23 o 
  16  -3   4        0.04       11.97     12.42 o 
 -16  -2   4        9.47       15.38     14.52 o 
 -15  -2   4      161.37      177.14     23.46 o 
 -14  -2   4       47.10       65.81     17.43 o 
 -13  -2   4       51.58       25.01     11.07 o 
 -12  -2   4      743.10      811.54     18.28 o 
 -11  -2   4       71.31       74.32      7.56 o 
 -10  -2   4      377.34      395.75      9.80 o 
  -9  -2   4     2167.05     2215.42     23.09 o 
  -8  -2   4      135.10      143.88      4.57 o 
  -7  -2   4     3151.86     3223.95     27.49 o 
  -6  -2   4     2930.43     2844.49     25.51 o 
  -5  -2   4      223.84      222.30      4.55 o 
  -4  -2   4     8037.84     8251.07     69.88 o 
  -3  -2   4     2472.15     2703.89     22.57 o 
  -2  -2   4      872.06      866.00     11.43 o 
  -1  -2   4     4642.93     4727.54     60.54 o 
   0  -2   4     2603.32     2676.24     36.20 o 
   1  -2   4       82.02       69.59      3.99 o 
   2  -2   4      529.20      473.04     10.29 o 
   3  -2   4        6.65        0.73      2.03 o 
   4  -2   4     3892.13     3921.19     39.49 o 
   5  -2   4        1.83       -1.49      1.49 o 
   6  -2   4     2449.27     2522.60     24.65 o 
   7  -2   4     4052.08     3915.07     38.54 o 
   8  -2   4      105.12      108.83      6.07 o 
   9  -2   4      396.53      385.77     10.06 o 
  10  -2   4      237.90      249.92     10.29 o 
  11  -2   4        0.10       -1.33      5.27 o 
  12  -2   4      357.80      361.74     14.57 o 
  13  -2   4       99.37      107.38     10.94 o 
  14  -2   4        0.61        5.20      9.46 o 
  15  -2   4       62.47       92.96     20.53 o 
  16  -2   4       34.10       11.23     15.52 o 
 -16  -1   4        5.88       -8.21     12.84 o 
 -15  -1   4       18.15       40.06     15.01 o 
 -14  -1   4       91.90       94.78     14.82 o 
 -13  -1   4       43.45       42.86     11.67 o 
 -12  -1   4       12.66       10.57      5.43 o 
 -11  -1   4      501.58      515.58     14.22 o 
 -10  -1   4      629.32      636.10     12.71 o 
  -9  -1   4      279.08      257.54      6.48 o 
  -8  -1   4     6468.31     6436.51     54.26 o 
  -7  -1   4        1.65        3.09      1.72 o 
  -6  -1   4     8753.71     9411.23     67.19 o 
  -5  -1   4      818.05      698.08      8.51 o 
  -4  -1   4     5814.78     6232.57     53.63 o 
  -3  -1   4    10688.67    10387.67     93.03 o 
  -2  -1   4     9010.68     9613.55    105.35 o 
  -1  -1   4     1626.76     1656.46     27.13 o 
   0  -1   4    40350.81    40876.16    520.06 o 
   1  -1   4     4123.16     4074.76     54.91 o 
   2  -1   4     1113.37     1142.09     16.92 o 
   3  -1   4     9322.58     9027.19    118.78 o 
   4  -1   4     6719.54     6843.38     60.36 o 
   5  -1   4      888.22      940.43     11.72 o 
   6  -1   4     8439.64     8475.02     70.22 o 
   7  -1   4       67.34       67.63      4.46 o 
   8  -1   4       22.90       23.25      3.92 o 
   9  -1   4     1018.71     1047.42     17.88 o 
  10  -1   4        3.89        2.50      4.42 o 
  11  -1   4       23.11       22.84      6.37 o 
  12  -1   4      141.69      150.70     11.37 o 
  13  -1   4      171.83      181.01     17.74 o 
  14  -1   4        2.87        4.61     14.23 o 
  15  -1   4       23.35       35.72     17.69 o 
 -17   0   4       34.06       43.51     18.60 o 
 -16   0   4        1.08        2.87     10.71 o 
 -15   0   4      229.06      240.54     21.04 o 
 -14   0   4      182.91      205.95     15.03 o 
 -13   0   4        6.06        5.00      5.77 o 
 -12   0   4      538.31      572.90     16.65 o 
 -11   0   4      305.76      302.51     14.75 o 
 -10   0   4        5.01       -0.36      3.06 o 
  -9   0   4      619.31      621.95      9.93 o 
  -8   0   4      121.23      146.88      4.62 o 
  -7   0   4      727.72      754.38      8.70 o 
  -6   0   4     3593.47     3602.91     31.64 o 
  -5   0   4       25.44        8.13      2.03 o 
  -4   0   4     2853.19     2968.34     27.60 o 
  -3   0   4     2525.11     2547.62     31.11 o 
  -2   0   4     8503.54     8512.14     94.25 o 
  -1   0   4      144.82      102.31      8.33 o 
   0   0   4     3132.01     2981.33     36.08 o 
   1   0   4     1916.01     1852.86     24.56 o 
   2   0   4      600.92      601.04     13.79 o 
   3   0   4       49.76       56.60      3.54 o 
   4   0   4     9152.06     9081.21     83.59 o 
   5   0   4      688.74      675.06      9.76 o 
   6   0   4      491.56      492.66      8.70 o 
   7   0   4     5349.46     5339.41     55.05 o 
   8   0   4      593.41      585.02     12.37 o 
   9   0   4       94.43       95.58      7.23 o 
  10   0   4     2096.70     2130.54     31.64 o 
  11   0   4      123.92      105.14      9.39 o 
  12   0   4       35.27       42.24      7.72 o 
  13   0   4      219.65      207.55     18.84 o 
  14   0   4        2.77        1.76     14.53 o 
  15   0   4       25.46       43.44     17.59 o 
 -17   1   4       55.92       63.98     15.80 o 
 -16   1   4       57.08       75.49     37.06 o 
 -15   1   4        3.86       13.05      8.10 o 
 -14   1   4      558.17      593.88     18.46 o 
 -13   1   4      179.07      181.38     11.46 o 
 -12   1   4        8.58        2.79      6.38 o 
 -11   1   4     1183.47     1196.34     23.53 o 
 -10   1   4      829.70      802.58     21.41 o 
  -9   1   4      169.16      173.45      5.99 o 
  -8   1   4     5930.86     5936.28     50.70 o 
  -7   1   4       57.81       63.75      3.21 o 
  -6   1   4      397.72      374.24      5.94 o 
  -5   1   4    16963.31    17155.52    132.55 o 
  -4   1   4     1248.14     1247.20     16.46 o 
  -3   1   4     1387.45     1401.49     19.10 o 
  -2   1   4     4288.41     4431.48     45.77 o 
  -1   1   4     1707.73     1733.34     26.55 o 
   0   1   4     6614.16     6656.85    150.14 o 
   1   1   4      487.15      455.10      9.89 o 
   2   1   4      544.85      530.52      9.52 o 
   3   1   4      634.66      715.11     12.92 o 
   4   1   4      422.80      385.63      6.87 o 
   5   1   4     2431.04     2302.89     23.14 o 
   6   1   4      479.64      445.78      8.44 o 
   7   1   4       45.23       44.07      4.52 o 
   8   1   4     1754.89     1745.40     23.96 o 
   9   1   4        0.61       -3.82      3.82 o 
  10   1   4       99.06      107.71      8.11 o 
  11   1   4      372.03      370.50     20.42 o 
  12   1   4        5.08        4.52      8.60 o 
  13   1   4       18.26       26.15     18.38 o 
  14   1   4      147.21      174.52     23.73 o 
  15   1   4        1.16       17.80     16.47 o 
 -17   2   4       37.47       24.28     12.09 o 
 -16   2   4       30.18       29.36     22.84 o 
 -15   2   4       12.93       23.88      7.50 o 
 -14   2   4       30.12       32.94      6.74 o 
 -13   2   4      322.09      298.19     13.14 o 
 -12   2   4       36.07       24.21      8.14 o 
 -11   2   4      205.90      215.87     10.93 o 
 -10   2   4     1425.70     1458.38     23.08 o 
  -9   2   4      178.16      189.18      6.65 o 
  -8   2   4       97.44       84.08      4.98 o 
  -7   2   4     5907.31     5708.69     48.82 o 
  -6   2   4     2246.99     2572.03     25.76 o 
  -5   2   4     4778.98     4848.71     61.21 o 
  -4   2   4    13845.21    14490.76    143.92 o 
  -3   2   4      269.26      268.39      5.45 o 
  -2   2   4     4044.78     4019.72     42.33 o 
  -1   2   4    17625.11    17686.83    194.49 o 
   0   2   4     1371.80     1393.84     45.38 o 
   1   2   4     4320.60     4287.94     88.38 o 
   2   2   4    17062.98    17591.33    147.95 o 
   3   2   4      992.13     1058.30     13.56 o 
   4   2   4     3284.89     3146.17     27.56 o 
   5   2   4     2190.35     2115.26     22.00 o 
   6   2   4      131.83      127.52      6.02 o 
   7   2   4      922.46      951.05     15.93 o 
   8   2   4      619.25      585.91     12.77 o 
   9   2   4      125.15      144.29     11.44 o 
  10   2   4      192.06      201.10     11.85 o 
  11   2   4       10.95        4.79      6.64 o 
  12   2   4       35.11       40.24     22.83 o 
  13   2   4       92.64       93.42     19.20 o 
  14   2   4        0.44       32.01     14.92 o 
 -17   3   4       29.69       29.03     12.66 o 
 -16   3   4      154.27      179.72     15.34 o 
 -15   3   4        2.78       13.45      6.65 o 
 -14   3   4      150.26      162.02     11.77 o 
 -13   3   4      504.71      500.48     15.93 o 
 -12   3   4        0.59       -4.52      4.52 o 
 -11   3   4      864.57      864.60     17.69 o 
 -10   3   4      499.17      455.95     11.67 o 
  -9   3   4      247.52      226.54      7.86 o 
  -8   3   4     1626.26     1590.84     18.07 o 
  -7   3   4      845.59      835.52     11.78 o 
  -6   3   4     2502.40     2575.41     28.38 o 
  -5   3   4     3669.77     3708.36     37.60 o 
  -4   3   4        3.91        3.41      2.11 o 
  -3   3   4     6561.71     6312.66     72.88 o 
  -2   3   4     1751.55     1729.27     22.85 o 
  -1   3   4     7626.98     7948.72    114.59 o 
   0   3   4     6808.88     7173.06     62.88 o 
   1   3   4      588.84      572.67      9.48 o 
   2   3   4      615.79      497.62      9.38 o 
   3   3   4     6529.29     6522.89     59.24 o 
   4   3   4      286.11      270.76      5.98 o 
   5   3   4     2018.39     1984.84     19.95 o 
   6   3   4      755.56      754.69     11.51 o 
   7   3   4       11.30       -2.29      3.61 o 
   8   3   4     1930.03     1830.77     32.05 o 
   9   3   4      353.89      326.54     13.21 o 
  10   3   4       21.61       13.56      5.87 o 
  11   3   4      292.19      309.90     24.04 o 
  12   3   4       63.50       44.82     14.21 o 
  13   3   4       51.04       53.11     16.02 o 
 -17   4   4        0.15        6.96     14.12 o 
 -16   4   4       23.07       21.74     11.14 o 
 -15   4   4      195.32      200.67     15.46 o 
 -14   4   4        0.43       -5.65      5.65 o 
 -13   4   4      265.02      275.89     20.95 o 
 -12   4   4      711.56      710.25     25.65 o 
 -11   4   4        0.03       -2.21      4.96 o 
 -10   4   4     2978.34     2925.04     43.27 o 
  -9   4   4      792.09      777.37     17.26 o 
  -8   4   4       31.57       32.54      3.41 o 
  -7   4   4     7768.54     7432.49     71.95 o 
  -6   4   4     2550.26     2468.32     30.06 o 
  -5   4   4      288.60      314.79      7.59 o 
  -4   4   4    17115.21    17361.77    154.78 o 
  -3   4   4     3570.10     3531.79     38.58 o 
  -2   4   4       13.78       18.48      2.68 o 
  -1   4   4    10060.42    10027.16     85.07 o 
   0   4   4     1715.37     1847.14     19.70 o 
   1   4   4       20.28       29.52      3.64 o 
   2   4   4     1857.63     1856.63     28.83 o 
   3   4   4      402.55      345.24      7.10 o 
   4   4   4      559.85      617.40     10.78 o 
   5   4   4     1368.62     1306.05     17.69 o 
   6   4   4      884.26      877.96     19.41 o 
   7   4   4       23.64       43.20      5.52 o 
   8   4   4       33.91       25.83      8.75 o 
   9   4   4      747.22      753.24     19.86 o 
  10   4   4       96.92      106.53      9.64 o 
  11   4   4        1.35       -0.32      6.55 o 
  12   4   4       87.96       87.60     22.41 o 
  14   4   4        5.31        2.76     14.74 o 
 -17   5   4        4.80        8.36     16.86 o 
 -16   5   4       76.52       77.47     15.61 o 
 -15   5   4       23.07       15.76      8.05 o 
 -14   5   4        5.18        7.83      6.63 o 
 -13   5   4      328.57      309.80     13.52 o 
 -12   5   4       88.45       85.08      8.34 o 
 -11   5   4      585.64      482.93     14.93 o 
 -10   5   4      482.51      484.74     17.39 o 
  -9   5   4     1240.24     1228.62     22.97 o 
  -8   5   4       14.68       19.09      4.54 o 
  -7   5   4        6.18        1.47      2.53 o 
  -6   5   4     5356.64     5132.38     51.34 o 
  -5   5   4     2129.76     2082.42     25.28 o 
  -4   5   4      287.38      323.73      7.29 o 
  -3   5   4    13389.55    13480.54    132.20 o 
  -2   5   4     1070.55     1100.25     14.59 o 
  -1   5   4     1970.34     2058.15     23.71 o 
   0   5   4    18006.37    18382.45    143.43 o 
   1   5   4     1814.01     1865.81     19.17 o 
   2   5   4      579.61      549.85      8.98 o 
   3   5   4     8478.92     8442.62     70.34 o 
   4   5   4       19.17       25.92      4.29 o 
   5   5   4      123.93      107.88      7.69 o 
   6   5   4      678.96      678.76     14.81 o 
   7   5   4        2.49        2.94      4.43 o 
   8   5   4       48.13       38.37      7.01 o 
   9   5   4      252.24      226.81     12.57 o 
  10   5   4       70.30       58.29      8.55 o 
  11   5   4        6.38        8.87     13.79 o 
  12   5   4       41.29       29.89     14.81 o 
  13   5   4        7.04       -0.28     14.51 o 
 -17   6   4       33.72       16.66     11.51 o 
 -16   6   4        3.48       -0.63      9.42 o 
 -15   6   4      139.57      122.84     12.76 o 
 -14   6   4       34.68       22.98      6.81 o 
 -13   6   4       73.31       63.31      7.96 o 
 -12   6   4      625.98      645.73     17.87 o 
 -11   6   4       76.85       57.75      6.88 o 
 -10   6   4       51.75       53.38      6.20 o 
  -9   6   4     1326.76     1292.52     26.43 o 
  -8   6   4       81.39       66.40      6.72 o 
  -7   6   4       54.25       72.53      4.69 o 
  -6   6   4     2123.34     2111.45     24.12 o 
  -5   6   4     1385.77     1375.22     20.43 o 
  -4   6   4       49.64       51.04      3.66 o 
  -3   6   4     1501.36     1414.92     16.48 o 
  -2   6   4     2519.53     2410.65     27.03 o 
  -1   6   4        0.84        5.71      2.12 o 
   0   6   4      111.32       92.29      4.47 o 
   1   6   4     4496.55     4453.98     39.46 o 
   2   6   4      143.76      122.96      5.07 o 
   3   6   4       49.06       46.74      3.78 o 
   4   6   4     2326.04     2340.01     26.55 o 
   5   6   4       33.58       30.05      4.57 o 
   6   6   4      276.04      304.46     10.87 o 
   7   6   4      646.66      631.83     15.31 o 
   8   6   4       21.84       11.85      5.46 o 
   9   6   4      177.74      162.19     11.40 o 
  10   6   4      171.33      159.61     11.89 o 
  11   6   4       23.14       41.05      9.43 o 
  12   6   4       97.63      147.34     22.35 o 
  13   6   4       25.01      -13.58     13.58 o 
 -17   7   4       96.06       62.17     22.23 o 
 -16   7   4        1.34       -3.51      8.75 o 
 -15   7   4        0.45       -5.27      5.27 o 
 -14   7   4      420.74      451.14     16.71 o 
 -13   7   4       62.12       70.70     14.67 o 
 -12   7   4      144.47      162.89     10.63 o 
 -11   7   4     1066.53     1025.03     22.26 o 
 -10   7   4       28.15       19.78      4.88 o 
  -9   7   4     1383.92     1345.55     27.67 o 
  -8   7   4     1663.88     1687.69     60.93 o 
  -7   7   4       72.43       86.89      7.32 o 
  -6   7   4     1877.12     1784.94     25.53 o 
  -5   7   4     3610.13     3580.00     34.91 o 
  -4   7   4      409.92      460.08      8.33 o 
  -3   7   4     1298.25     1182.18     15.04 o 
  -2   7   4     4891.70     5000.30     50.51 o 
  -1   7   4      136.78      152.67      5.48 o 
   0   7   4     1236.06     1195.64     15.84 o 
   1   7   4      748.64      742.38     12.14 o 
   2   7   4        7.48        2.60      2.98 o 
   3   7   4     1438.55     1437.96     18.63 o 
   4   7   4       73.14       69.44      5.38 o 
   5   7   4      203.01      206.53      8.74 o 
   6   7   4      155.49      147.61      8.82 o 
   7   7   4       65.07       78.56      7.78 o 
   8   7   4      166.43      177.47     10.18 o 
   9   7   4        0.09       -1.69      6.26 o 
  10   7   4       21.02       23.30      7.33 o 
  11   7   4      136.41      117.47     15.12 o 
  12   7   4        0.04       -8.54     13.68 o 
 -17   8   4       23.26       30.08     12.63 o 
 -16   8   4        0.19       -6.41      8.45 o 
 -15   8   4       76.31       63.55      8.68 o 
 -14   8   4       36.64       31.16     11.75 o 
 -13   8   4      155.05      129.89     10.48 o 
 -12   8   4      174.24      178.84     11.16 o 
 -11   8   4       74.04       88.57      7.90 o 
 -10   8   4      508.66      492.76     16.64 o 
  -9   8   4        2.27        3.38      4.51 o 
  -8   8   4      170.84      189.50     20.81 o 
  -7   8   4     2086.72     2057.59     41.53 o 
  -6   8   4      153.63      144.78      6.70 o 
  -5   8   4      707.15      701.69     11.07 o 
  -4   8   4      494.65      490.33      9.04 o 
  -3   8   4      581.85      603.71     10.53 o 
  -2   8   4     2244.05     2141.14     26.07 o 
  -1   8   4     4588.42     4483.06     47.27 o 
   0   8   4        2.79        1.59      2.93 o 
   1   8   4     3821.25     3774.01     38.46 o 
   2   8   4     3636.44     3622.16     44.16 o 
   3   8   4      140.30      128.21      6.38 o 
   4   8   4      991.73     1045.47     20.36 o 
   5   8   4      540.82      502.64     12.94 o 
   6   8   4        8.42       11.96      6.15 o 
   7   8   4      287.28      306.74     11.80 o 
   8   8   4        9.21       -2.05      5.04 o 
   9   8   4        9.47        3.68      6.61 o 
  10   8   4      246.88      269.31     15.08 o 
  11   8   4        7.90       19.52     10.20 o 
 -17   9   4       50.12       75.22     13.76 o 
 -16   9   4       81.82       66.24     16.33 o 
 -15   9   4        0.88       -4.60      6.39 o 
 -14   9   4      330.80      330.18     15.66 o 
 -13   9   4      140.71      130.24     14.50 o 
 -12   9   4        6.16        8.80      5.09 o 
 -11   9   4      924.43      981.98     25.53 o 
 -10   9   4      206.56      200.86     10.54 o 
  -9   9   4       30.00       16.34      5.51 o 
  -8   9   4     1288.42     1217.22     84.66 o 
  -7   9   4        0.74       -4.07      6.87 o 
  -6   9   4        2.37        1.02      3.69 o 
  -5   9   4     1461.22     1427.45     20.82 o 
  -4   9   4       69.19       76.62      5.13 o 
  -3   9   4       10.33        4.17      2.79 o 
  -2   9   4      186.92      186.90      7.24 o 
  -1   9   4      658.98      685.89     14.44 o 
   0   9   4      344.21      341.74      9.40 o 
   1   9   4       23.29       19.42      4.61 o 
   2   9   4     1268.55     1257.55     23.83 o 
   3   9   4        4.25        2.59      4.51 o 
   4   9   4       22.78       16.31      5.26 o 
   5   9   4      740.95      766.30     18.07 o 
   6   9   4      116.44      108.39      9.99 o 
   7   9   4       13.13       10.05      6.84 o 
   8   9   4      227.68      224.76     17.44 o 
   9   9   4        3.51        3.00      8.32 o 
  10   9   4       75.00       68.45     14.70 o 
  11   9   4      103.30      110.14     22.65 o 
 -17  10   4        3.57       -1.97      8.10 o 
 -16  10   4       36.22       32.73     10.99 o 
 -15  10   4       26.44       16.41      9.71 o 
 -14  10   4        6.48        6.88      5.71 o 
 -13  10   4      264.09      292.21     13.97 o 
 -12  10   4      122.16      128.92      9.96 o 
 -11  10   4        5.70       -1.55      4.66 o 
 -10  10   4     1220.39     1215.53     32.14 o 
  -9  10   4      288.10      293.23     12.94 o 
  -8  10   4      240.31      215.26     11.39 o 
  -7  10   4     2071.45     2037.97     36.42 o 
  -6  10   4       49.40       58.12      7.15 o 
  -5  10   4      211.93      217.22      8.03 o 
  -4  10   4     2068.18     2096.03     28.49 o 
  -3  10   4       55.87       58.07      7.81 o 
  -2  10   4      103.63      101.37      8.51 o 
  -1  10   4      986.67      971.03     20.36 o 
   0  10   4       50.66       62.81      6.67 o 
   1  10   4      156.64      179.31      9.20 o 
   2  10   4      773.39      769.72     28.77 o 
   3  10   4      241.77      251.11     11.30 o 
   4  10   4      375.56      349.87     12.56 o 
   5  10   4      119.95      131.93      9.41 o 
   6  10   4       49.36       63.86      9.09 o 
   7  10   4        7.76        2.89      6.63 o 
   8  10   4       34.77       17.54      7.82 o 
   9  10   4       61.12       71.25     15.18 o 
  10  10   4        2.96       27.50     11.54 o 
 -17  11   4        4.94       -7.09     10.80 o 
 -16  11   4       85.93       89.40     14.30 o 
 -15  11   4       10.60        2.04      8.32 o 
 -14  11   4       25.80       39.64      7.54 o 
 -13  11   4       43.28       48.93      7.53 o 
 -12  11   4       21.48       12.39      6.48 o 
 -11  11   4       44.57       57.63      8.30 o 
 -10  11   4       84.12       84.98      9.14 o 
  -9  11   4      744.19      747.64     20.53 o 
  -8  11   4        8.30        3.29      4.98 o 
  -7  11   4       68.34       54.26      7.05 o 
  -6  11   4      893.79      910.45     16.51 o 
  -5  11   4        4.49        1.06      5.34 o 
  -4  11   4      285.62      299.72     10.65 o 
  -3  11   4     1155.61     1138.23     22.04 o 
  -2  11   4        9.24       -0.76      3.78 o 
  -1  11   4      122.57      129.27      8.86 o 
   0  11   4     1638.05     1603.62     29.49 o 
   1  11   4        7.09        9.31      8.02 o 
   2  11   4      678.55      691.04     18.28 o 
   3  11   4      973.18      961.03     20.43 o 
   4  11   4        0.38       -1.17      4.83 o 
   5  11   4      261.54      261.31     14.74 o 
   6  11   4      140.25      166.72     20.68 o 
   7  11   4       21.88       25.32      9.36 o 
   8  11   4      141.50      149.85     14.96 o 
   9  11   4        0.97       -2.11      9.50 o 
 -17  12   4        0.56        4.59     10.10 o 
 -16  12   4       37.83       40.00     11.72 o 
 -15  12   4       93.21       91.73     13.61 o 
 -14  12   4        0.29       -2.56     12.70 o 
 -13  12   4       80.19       82.90      9.92 o 
 -12  12   4      235.41      218.38     15.03 o 
 -11  12   4       16.39       22.61      6.75 o 
 -10  12   4      425.34      442.49     27.77 o 
  -9  12   4      500.08      488.41     17.13 o 
  -8  12   4        0.61       -2.41      5.18 o 
  -7  12   4      433.64      446.06     15.36 o 
  -6  12   4      536.48      543.81     16.71 o 
  -5  12   4      181.71      172.56      9.41 o 
  -4  12   4      349.13      365.07     13.37 o 
  -3  12   4        6.56        6.55      4.28 o 
  -2  12   4      581.19      564.20     15.72 o 
  -1  12   4      199.85      205.78     12.30 o 
   0  12   4      203.63      202.65     11.88 o 
   1  12   4      206.39      226.20     12.17 o 
   2  12   4       34.47       22.97      6.00 o 
   3  12   4      280.23      259.01     12.48 o 
   4  12   4      170.96      150.70     10.45 o 
   5  12   4        2.45        2.97      6.79 o 
   6  12   4      220.35      221.54     17.25 o 
   7  12   4       37.16       39.22     10.17 o 
   8  12   4        6.44        2.82      8.69 o 
   9  12   4       69.34       80.21     15.36 o 
 -16  13   4        2.31       13.16      9.30 o 
 -15  13   4       21.66       19.25      9.92 o 
 -14  13   4       52.74       34.75     10.10 o 
 -13  13   4       21.66        9.29     20.20 o 
 -12  13   4      146.92      165.69     12.99 o 
 -11  13   4      202.51      204.95     13.75 o 
 -10  13   4        7.74        4.70      6.67 o 
  -9  13   4      321.71      324.19     14.79 o 
  -8  13   4      444.71      428.18     15.68 o 
  -7  13   4        1.76        1.83      6.05 o 
  -6  13   4     1389.62     1399.19     29.80 o 
  -5  13   4      439.62      442.31     13.95 o 
  -4  13   4       23.65       20.46      5.15 o 
  -3  13   4     1027.15     1027.64     35.95 o 
  -2  13   4       10.91        7.77      5.31 o 
  -1  13   4       23.32       22.52      6.13 o 
   0  13   4      616.50      625.73     18.46 o 
   1  13   4       12.12        1.14      5.67 o 
   2  13   4        8.07       -5.55      5.55 o 
   3  13   4      135.50      156.19     12.13 o 
   4  13   4        3.13       12.58      6.07 o 
   5  13   4        6.42       13.89      8.76 o 
   6  13   4       28.19       22.19      9.49 o 
   7  13   4        0.08        2.82      8.72 o 
   8  13   4       16.29       14.99      8.21 o 
 -16  14   4        1.18       -4.53      8.75 o 
 -15  14   4       45.72       42.61     10.83 o 
 -14  14   4        0.10        0.20      8.27 o 
 -13  14   4        0.23        6.79      7.66 o 
 -12  14   4       18.76       11.87      5.47 o 
 -11  14   4        4.90        6.66      6.57 o 
 -10  14   4       12.16       17.44      6.59 o 
  -9  14   4       73.65       75.58      9.20 o 
  -8  14   4       49.11       66.27     23.35 o 
  -7  14   4       77.32       70.70     14.84 o 
  -6  14   4       71.90       60.88      8.27 o 
  -5  14   4      341.32      374.26     17.59 o 
  -4  14   4      142.07      136.01     13.51 o 
  -3  14   4       36.61       29.08     10.42 o 
  -2  14   4      752.49      759.22     20.11 o 
  -1  14   4       48.49       43.96      7.64 o 
   0  14   4       45.26       54.70      8.09 o 
   1  14   4      427.13      407.14     15.83 o 
   2  14   4       21.33       18.43      6.46 o 
   3  14   4       36.85       44.37      8.04 o 
   4  14   4      234.20      234.49     21.73 o 
   5  14   4        3.61       -1.88      8.47 o 
   6  14   4       16.23       -5.49      8.08 o 
   7  14   4       68.51       75.28     12.34 o 
 -15  15   4        4.18        8.02      9.00 o 
 -14  15   4       96.64       74.71     26.11 o 
 -13  15   4        7.35       -4.32      7.27 o 
 -12  15   4        3.70       -4.99      6.88 o 
 -11  15   4      160.60      160.29     14.79 o 
 -10  15   4        6.51       -0.95      5.95 o 
  -9  15   4       30.43       31.39     21.05 o 
  -8  15   4      295.47      325.41     17.86 o 
  -7  15   4        0.18       -5.76      5.76 o 
  -6  15   4       47.09       65.25      9.68 o 
  -5  15   4      275.83      278.79     12.28 o 
  -4  15   4      150.78      152.55     10.61 o 
  -3  15   4      103.78      117.23      9.89 o 
  -2  15   4      104.22      113.69     13.06 o 
  -1  15   4      268.02      255.19     14.32 o 
   0  15   4       46.72       45.49      8.14 o 
   1  15   4        0.41       -2.15      5.67 o 
   2  15   4       47.49       40.44     10.75 o 
   3  15   4        3.24       -6.64      9.14 o 
   4  15   4        8.94        6.21      7.25 o 
   5  15   4       38.62       28.58      9.96 o 
   6  15   4        2.69       10.99     11.73 o 
 -15  16   4        1.29       -5.93      7.69 o 
 -14  16   4        0.07        0.37      8.19 o 
 -13  16   4       99.96      119.65     13.96 o 
 -12  16   4        0.18        0.03      7.83 o 
 -11  16   4       33.31       26.43     10.14 o 
 -10  16   4      129.48      137.87     13.72 o 
  -9  16   4        8.06        5.59      7.30 o 
  -8  16   4       46.59       49.94      9.99 o 
  -7  16   4      293.84      320.63     35.47 o 
  -6  16   4        1.25       -3.14      8.65 o 
  -5  16   4      267.53      303.31     13.79 o 
  -4  16   4      104.19       89.04      9.17 o 
  -3  16   4       46.38       46.05      7.79 o 
  -2  16   4       49.09       47.27      7.96 o 
  -1  16   4      278.64      287.54     16.03 o 
   0  16   4       17.56        5.00      6.54 o 
   1  16   4       53.53       69.30     10.58 o 
   2  16   4       47.68       18.53      8.51 o 
   3  16   4        1.25        6.31      8.69 o 
   4  16   4       16.44        8.85     10.34 o 
   5  16   4        9.80       24.54     14.87 o 
 -14  17   4       18.01       31.09     10.30 o 
 -13  17   4        7.46        7.62      9.75 o 
 -12  17   4       14.83        5.46     10.07 o 
 -11  17   4       22.46       18.01     10.46 o 
 -10  17   4        7.83       -0.94      8.77 o 
  -9  17   4       30.19       21.35      8.69 o 
  -8  17   4       30.27       43.88     10.06 o 
  -7  17   4       24.15       11.68      8.48 o 
  -6  17   4       51.67       27.55      9.39 o 
  -5  17   4        0.67        2.93      6.51 o 
  -4  17   4       18.26       17.61      6.66 o 
  -3  17   4       83.57       83.89     11.92 o 
  -2  17   4        8.38        2.68      6.29 o 
  -1  17   4      114.80      119.42     11.42 o 
   0  17   4       68.97       74.47     11.16 o 
   1  17   4        1.11       -5.20      7.85 o 
   2  17   4       45.64       36.51     15.37 o 
   3  17   4       35.67       17.74      9.27 o 
 -13  18   4       39.53       48.37     12.98 o 
 -12  18   4       46.75       54.37     13.23 o 
 -11  18   4        0.07        6.53      9.39 o 
 -10  18   4      106.03      106.08     16.15 o 
  -9  18   4       29.23       21.41     10.83 o 
  -8  18   4        0.02       11.50      9.78 o 
  -7  18   4       88.66      112.47     16.33 o 
  -6  18   4        1.65       -4.78      6.91 o 
  -5  18   4        0.03        4.12      6.98 o 
  -4  18   4       89.45       73.87      9.37 o 
  -3  18   4        1.74        6.79      7.01 o 
  -2  18   4        0.40        8.80      7.85 o 
  -1  18   4       30.86       46.08      9.98 o 
   0  18   4       18.08       21.70      8.67 o 
   1  18   4        0.03        3.55      7.16 o 
   2  18   4        2.70       -9.37     12.43 o 
 -12  19   4       15.16        6.12      9.61 o 
 -11  19   4        7.57       12.49     10.01 o 
 -10  19   4        0.23       -0.78      9.13 o 
  -9  19   4       79.52       61.76     13.50 o 
  -8  19   4        1.05        7.76     10.58 o 
  -7  19   4       13.93       17.82     10.45 o 
  -6  19   4       42.58       49.64     13.89 o 
  -5  19   4        8.61        2.19      9.30 o 
  -4  19   4       12.59       14.48      9.85 o 
  -3  19   4       91.00       72.92     11.41 o 
  -2  19   4        4.65        4.05      7.79 o 
  -1  19   4        6.49       15.23      8.43 o 
   0  19   4       69.96       55.80     11.03 o 
 -10  20   4        3.62        9.33     10.08 o 
  -9  20   4        2.89        8.95     10.03 o 
  -8  20   4        4.47       15.93     10.87 o 
  -7  20   4        1.02       -8.86      8.86 o 
  -6  20   4       17.75       21.58     12.03 o 
  -5  20   4       50.19       36.02     25.86 o 
  -4  20   4        0.00       17.10     10.84 o 
  -3  20   4        4.16       -1.09      7.84 o 
  -2  20   4       27.03       27.54      9.41 o 
   2 -23   5        0.90        7.50      8.65 o 
   3 -23   5        1.91        8.78      7.63 o 
   4 -23   5       30.01       26.93     13.36 o 
   5 -23   5        0.72        3.66      7.17 o 
   6 -23   5        0.86        9.37     10.48 o 
   7 -23   5       17.92       19.79      7.88 o 
   8 -23   5       21.61       14.69      7.39 o 
   9 -23   5        2.82        3.57      6.04 o 
  -1 -22   5       32.72        6.74     18.05 o 
   0 -22   5       20.04       23.26      9.61 o 
   1 -22   5        5.15        3.50      6.98 o 
   2 -22   5       88.58       99.01     11.55 o 
   3 -22   5       11.54       14.45      6.52 o 
   4 -22   5        0.15       -5.48      7.08 o 
   5 -22   5       77.60       81.43      9.61 o 
   6 -22   5        2.93        2.71      6.98 o 
   7 -22   5        0.19        9.44      6.65 o 
   8 -22   5       67.16       61.93      8.95 o 
  -3 -21   5       11.01       -0.06     11.98 o 
  -2 -21   5        0.99        3.84      8.17 o 
  -1 -21   5        0.26        1.64      6.57 o 
   0 -21   5       44.51       53.46     10.14 o 
   1 -21   5        3.06        5.56      8.57 o 
   2 -21   5        0.55       -2.87      5.00 o 
   3 -21   5      103.15      107.49     10.22 o 
   4 -21   5        4.57       -3.75      5.68 o 
   5 -21   5        1.28       -1.29      5.24 o 
   6 -21   5      117.80      125.71     14.98 o 
   7 -21   5        0.75        4.48      8.04 o 
  -4 -20   5       11.71        2.42      7.95 o 
  -3 -20   5      101.45      113.24     15.23 o 
  -2 -20   5        5.78       -0.51      8.01 o 
  -1 -20   5       20.14       28.85      8.10 o 
   0 -20   5       50.60       51.53     10.12 o 
   1 -20   5       26.17       34.68      7.29 o 
   2 -20   5      114.83      105.39      9.91 o 
   3 -20   5        7.97        2.70      9.15 o 
   4 -20   5       71.89       79.81      9.23 o 
   5 -20   5       62.86       58.93      8.84 o 
   6 -20   5        0.81        4.86      4.64 o 
   7 -20   5       22.74       25.64      5.91 o 
  12 -20   5        6.59        4.48      5.86 o 
  13 -20   5       14.03       15.34      8.44 o 
  -5 -19   5       37.05       30.04     11.39 o 
  -4 -19   5        7.65       19.26     12.37 o 
  -3 -19   5       61.62       67.81     12.55 o 
  -2 -19   5      113.06      107.26     12.39 o 
  -1 -19   5        3.58        2.03      6.77 o 
   0 -19   5      122.34      131.34     13.23 o 
   1 -19   5      261.78      275.18     16.39 o 
   2 -19   5        2.72        8.63      5.63 o 
   3 -19   5      331.47      359.45     20.35 o 
   4 -19   5       87.49       90.20      9.20 o 
   5 -19   5        0.13       -5.08      5.08 o 
   6 -19   5      162.63      172.57     10.15 o 
   7 -19   5       19.45       24.06     15.30 o 
  11 -19   5       14.94       33.69     11.53 o 
  12 -19   5       34.07       42.91     15.28 o 
  13 -19   5        0.02       -1.29      5.67 o 
  14 -19   5        1.53       -0.07      6.50 o 
  -6 -18   5       40.48       27.92      9.37 o 
  -5 -18   5        2.99       -1.97      7.10 o 
  -4 -18   5       12.56       11.50      8.22 o 
  -3 -18   5      112.37      119.94     16.38 o 
  -2 -18   5        4.86        7.73      6.87 o 
  -1 -18   5       68.38       64.36     11.16 o 
   0 -18   5      198.64      208.19     12.31 o 
   1 -18   5       84.75       91.62      8.79 o 
   2 -18   5       74.02       85.38      8.46 o 
   3 -18   5      146.09      140.86     10.47 o 
   4 -18   5      490.97      522.72     20.48 o 
   5 -18   5      135.05      117.30      9.71 o 
   6 -18   5        2.32      -11.79     11.79 o 
   7 -18   5      255.60      260.93     28.94 o 
   9 -18   5        3.52       18.44      9.84 o 
  10 -18   5      202.36      209.29     16.73 o 
  11 -18   5        0.07       11.97      7.94 o 
  12 -18   5        2.84        1.97     10.99 o 
  13 -18   5       50.32       39.49      9.12 o 
  14 -18   5        0.82       -1.92      9.54 o 
  -8 -17   5       88.17       99.86     13.51 o 
  -7 -17   5       16.26       24.09      9.12 o 
  -6 -17   5        3.38        2.64      7.61 o 
  -5 -17   5      334.18      346.40     18.95 o 
  -4 -17   5        0.23        6.95      6.75 o 
  -3 -17   5        7.67       17.98      8.29 o 
  -2 -17   5      459.54      462.43     16.63 o 
  -1 -17   5       24.83       23.28      5.82 o 
   0 -17   5       32.53       12.45      6.05 o 
   1 -17   5      462.89      462.05     15.10 o 
   2 -17   5       20.53       25.45      8.87 o 
   3 -17   5       42.00       35.21      6.41 o 
   4 -17   5      322.75      303.83     12.88 o 
   5 -17   5      214.56      222.45      9.79 o 
   6 -17   5        8.30       21.47     14.80 o 
   7 -17   5        5.05        5.72      6.41 o 
   8 -17   5        7.86        9.35     10.06 o 
   9 -17   5       21.57       20.58      8.05 o 
  10 -17   5       12.21        7.72      7.26 o 
  11 -17   5      166.14      179.02      8.97 o 
  12 -17   5        0.73       -0.59      5.04 o 
  13 -17   5        0.01       10.05     14.91 o 
  14 -17   5       75.28       78.49     11.22 o 
  15 -17   5        0.10        3.15     12.81 o 
  -9 -16   5        7.68        5.73     17.64 o 
  -8 -16   5       24.29       26.64      9.72 o 
  -7 -16   5      129.40      119.58     11.95 o 
  -6 -16   5        0.03       -6.77      6.80 o 
  -5 -16   5       41.01       37.21      8.89 o 
  -4 -16   5      412.19      409.82     18.26 o 
  -3 -16   5        4.07       10.12      7.97 o 
  -2 -16   5       37.34       42.60      7.07 o 
  -1 -16   5      847.54      878.84     24.24 o 
   0 -16   5       15.13       16.40      6.30 o 
   1 -16   5       75.44       67.69      8.10 o 
   2 -16   5      647.07      675.20     18.34 o 
   3 -16   5        0.81        1.02      4.12 o 
   4 -16   5      148.62      144.14     22.41 o 
   5 -16   5      871.36      877.80     44.77 o 
   6 -16   5       19.68       21.21      6.88 o 
   7 -16   5      209.51      278.02     18.44 o 
   8 -16   5      599.74      604.33     21.64 o 
   9 -16   5       56.09       70.23     10.45 o 
  10 -16   5      136.14      152.67     14.05 o 
  11 -16   5       27.68       25.35      5.16 o 
  12 -16   5       30.29       41.87      6.38 o 
  13 -16   5       17.54       26.05      7.79 o 
  14 -16   5        4.03        9.32      7.36 o 
  15 -16   5       30.84       25.04      9.65 o 
  -9 -15   5        0.65        5.04      8.75 o 
  -8 -15   5       43.29       40.30     13.91 o 
  -7 -15   5      127.21      144.55     12.15 o 
  -6 -15   5        1.41        2.89      7.17 o 
  -5 -15   5      105.77       92.03     13.09 o 
  -4 -15   5       53.28       68.63      8.67 o 
  -3 -15   5       96.35      102.93      9.40 o 
  -2 -15   5       81.30       70.73      8.15 o 
  -1 -15   5       21.61       21.71      4.61 o 
   0 -15   5      362.16      343.73     14.04 o 
   1 -15   5       86.09       66.35      7.37 o 
   2 -15   5       52.16       56.28      6.47 o 
   3 -15   5      296.64      307.83     11.06 o 
   4 -15   5      115.69      119.54     10.31 o 
   5 -15   5      269.32      280.68     13.58 o 
   6 -15   5      866.30      898.53     20.94 o 
   7 -15   5        0.28        4.26      5.37 o 
   8 -15   5      919.37      870.84     29.65 o 
   9 -15   5      326.77      325.22     16.74 o 
  10 -15   5        0.24        8.03      3.85 o 
  11 -15   5      215.90      232.70     10.50 o 
  12 -15   5       98.71      102.41     10.15 o 
  13 -15   5        7.87        3.15      6.65 o 
  14 -15   5       42.04       34.38     14.51 o 
  15 -15   5       16.43       15.24      8.61 o 
  16 -15   5        0.26       -4.20      7.99 o 
 -10 -14   5       22.33       30.62     12.06 o 
  -9 -14   5      130.98      163.64     20.66 o 
  -8 -14   5       11.62       12.05      8.51 o 
  -7 -14   5      117.21      122.46     10.82 o 
  -6 -14   5      440.47      463.93     24.65 o 
  -5 -14   5        1.80        3.29      5.83 o 
  -4 -14   5      681.50      665.98     18.91 o 
  -3 -14   5      124.88      126.70      9.84 o 
  -2 -14   5      133.57      129.50      9.34 o 
  -1 -14   5      983.08      976.13     26.24 o 
   0 -14   5      430.33      441.26     14.59 o 
   1 -14   5      120.07      117.70     12.20 o 
   2 -14   5     1152.22     1160.29     23.52 o 
   3 -14   5        0.22        3.28      3.15 o 
   4 -14   5       57.62       59.09      8.37 o 
   5 -14   5      731.55      762.13     16.00 o 
   6 -14   5        6.90        4.56      4.77 o 
   7 -14   5      105.09      122.40      9.68 o 
   8 -14   5      455.08      457.86     18.35 o 
   9 -14   5      181.98      200.97     14.91 o 
  10 -14   5        0.69       -0.17      3.96 o 
  11 -14   5       86.85       77.31      7.29 o 
  12 -14   5      196.67      218.74     12.39 o 
  13 -14   5       48.12       36.72      7.70 o 
  14 -14   5        1.35       -0.43      7.24 o 
  15 -14   5       59.30       47.92     10.35 o 
  16 -14   5        6.83       -1.52      7.80 o 
 -11 -13   5       14.61       14.51     15.39 o 
 -10 -13   5       50.03       35.39     12.52 o 
  -9 -13   5       32.04       17.55     11.32 o 
  -8 -13   5       30.32       29.40      9.22 o 
  -7 -13   5       23.82       21.81      7.55 o 
  -6 -13   5      179.93      191.36     12.09 o 
  -5 -13   5      307.30      295.31     13.62 o 
  -4 -13   5        2.17       -2.95      4.67 o 
  -3 -13   5      419.94      409.95     13.90 o 
  -2 -13   5      774.79      817.34     21.47 o 
  -1 -13   5       57.85       41.25      6.81 o 
   0 -13   5     2471.28     2384.17     40.50 o 
   1 -13   5      276.71      270.72     10.35 o 
   2 -13   5      246.68      242.56     10.58 o 
   3 -13   5      909.03      965.96     15.22 o 
   4 -13   5      236.62      250.95      7.80 o 
   5 -13   5       35.98       52.30      5.12 o 
   6 -13   5     2028.47     2130.57     35.19 o 
   7 -13   5       29.46       25.84      6.06 o 
   8 -13   5      128.94      135.60     11.45 o 
   9 -13   5      550.58      550.29     13.40 o 
  10 -13   5       19.23       18.25      4.78 o 
  11 -13   5      204.87      215.62     11.58 o 
  12 -13   5      203.14      186.64     12.32 o 
  13 -13   5       22.14       28.57      6.50 o 
  14 -13   5        4.44       -5.34      7.04 o 
  15 -13   5       32.98       34.21     12.81 o 
  16 -13   5       11.30       10.34      9.15 o 
 -11 -12   5       20.48       34.93     16.39 o 
 -10 -12   5       32.15       34.42     11.72 o 
  -9 -12   5      216.60      228.59     16.62 o 
  -8 -12   5       22.85       21.49      8.26 o 
  -7 -12   5        1.29       -5.36      5.36 o 
  -6 -12   5      600.01      637.00     17.66 o 
  -5 -12   5       31.92       24.07      5.55 o 
  -4 -12   5        9.98        1.93      9.07 o 
  -3 -12   5     1544.11     1519.10     43.71 o 
  -2 -12   5      557.77      534.10     21.85 o 
  -1 -12   5       14.98        4.74      3.35 o 
   0 -12   5      962.88      951.80     20.93 o 
   1 -12   5     1753.76     1857.91     27.67 o 
   2 -12   5        1.88        9.42      3.18 o 
   3 -12   5     1323.92     1352.19     17.10 o 
   4 -12   5      727.71      734.24     14.20 o 
   5 -12   5        5.97       12.13      3.45 o 
   6 -12   5     1129.51     1119.16     22.74 o 
   7 -12   5     2329.81     2350.79     38.22 o 
   8 -12   5        7.05       12.96      6.33 o 
   9 -12   5      112.04      112.32      7.01 o 
  10 -12   5      650.58      667.59     16.63 o 
  11 -12   5        7.64        3.25      5.00 o 
  12 -12   5       48.73       52.74      7.98 o 
  13 -12   5      235.03      253.22     14.27 o 
  14 -12   5        0.03       -5.76     10.23 o 
  15 -12   5       42.36       49.51     25.66 o 
  16 -12   5       29.39       18.64      9.69 o 
 -12 -11   5       10.23       22.24     16.23 o 
 -11 -11   5      127.00      147.19     22.27 o 
 -10 -11   5        0.15       -1.20      8.90 o 
  -9 -11   5       11.13       26.50      8.04 o 
  -8 -11   5      787.98      856.39     26.80 o 
  -7 -11   5       19.80        9.89      5.59 o 
  -6 -11   5       52.83       47.05      6.38 o 
  -5 -11   5     1519.88     1608.17     25.81 o 
  -4 -11   5      128.42      124.70      8.57 o 
  -3 -11   5     1574.40     1447.58     29.36 o 
  -2 -11   5     3369.66     3310.39     71.49 o 
  -1 -11   5       59.93       67.07      6.41 o 
   0 -11   5     3237.41     3339.50     42.28 o 
   1 -11   5     2825.04     2915.40     29.24 o 
   2 -11   5      270.57      275.68      6.54 o 
   3 -11   5     2307.62     2309.02     25.06 o 
   4 -11   5      304.15      297.49      8.19 o 
   5 -11   5      504.72      474.84     10.73 o 
   6 -11   5      361.31      400.26      9.47 o 
   7 -11   5        3.63       11.98      5.77 o 
   8 -11   5       76.35       80.65      8.34 o 
   9 -11   5       90.25      102.28      7.14 o 
  10 -11   5        3.93        2.32      4.45 o 
  11 -11   5      277.91      253.59     12.79 o 
  12 -11   5      115.64      114.91     10.43 o 
  13 -11   5       27.73       43.54      9.08 o 
  14 -11   5       83.16       78.47     13.83 o 
  15 -11   5        4.70        7.92     13.00 o 
  16 -11   5       14.75        7.55      9.28 o 
 -13 -10   5        6.53       -8.95     13.26 o 
 -12 -10   5        9.41       -6.18     13.18 o 
 -10 -10   5        7.84        0.01     15.60 o 
  -9 -10   5      179.19      196.96     14.45 o 
  -8 -10   5       55.69       40.98      6.86 o 
  -7 -10   5      262.61      251.88     11.83 o 
  -6 -10   5       53.03       39.10      5.75 o 
  -5 -10   5       26.98       23.24      5.27 o 
  -4 -10   5     1816.00     1806.14     48.33 o 
  -3 -10   5       97.07       95.41      7.97 o 
  -2 -10   5     2567.39     2633.70     42.65 o 
  -1 -10   5     2821.91     3031.64     27.98 o 
   0 -10   5      332.11      352.38     12.55 o 
   1 -10   5     5291.39     5554.94     46.34 o 
   2 -10   5     3008.13     3000.55     29.81 o 
   3 -10   5       76.08       80.37      4.49 o 
   4 -10   5     5318.61     5587.79     52.21 o 
   5 -10   5     2425.74     2507.49     28.06 o 
   6 -10   5        5.55        2.12      2.70 o 
   7 -10   5     2661.46     2721.89     41.61 o 
   8 -10   5      892.56      921.31     16.29 o 
   9 -10   5      120.34      120.94      8.77 o 
  10 -10   5      934.14      944.43     23.00 o 
  11 -10   5       30.69       21.86      5.82 o 
  12 -10   5        6.01        5.49      7.23 o 
  13 -10   5      216.62      266.90     15.32 o 
  14 -10   5        0.06        7.33      5.79 o 
  15 -10   5        0.61       11.37      8.69 o 
  16 -10   5       35.06       37.26     12.13 o 
 -13  -9   5       81.21       96.52     19.69 o 
 -12  -9   5        6.57       -3.31     13.27 o 
 -11  -9   5      219.61      202.47     17.75 o 
 -10  -9   5      260.92      280.80     15.08 o 
  -9  -9   5       31.03       14.98      5.56 o 
  -8  -9   5     1000.49     1018.28     18.18 o 
  -7  -9   5       24.49       20.82      5.47 o 
  -6  -9   5        0.33       -1.71      3.51 o 
  -5  -9   5     2725.92     2665.68     35.80 o 
  -4  -9   5       33.17       34.54      4.89 o 
  -3  -9   5       42.31       46.08      5.27 o 
  -2  -9   5     3266.76     3203.64     44.83 o 
  -1  -9   5      435.38      434.69      6.48 o 
   0  -9   5      410.69      475.89      7.40 o 
   1  -9   5     2134.34     2305.42     21.17 o 
   2  -9   5      343.81      334.37      6.47 o 
   3  -9   5     1201.03     1220.15     15.43 o 
   4  -9   5      143.12      118.36      4.80 o 
   5  -9   5     4526.63     4530.88     44.13 o 
   6  -9   5      533.63      541.14     10.47 o 
   7  -9   5        0.21       -1.08      2.58 o 
   8  -9   5     2271.70     2247.90     33.30 o 
   9  -9   5      854.29      779.19     19.68 o 
  10  -9   5        2.59        1.12      4.86 o 
  11  -9   5      896.46      919.05     27.15 o 
  12  -9   5        7.07        8.79      5.86 o 
  13  -9   5       21.84       23.01      7.24 o 
  14  -9   5      214.70      214.65     18.53 o 
  15  -9   5       10.20       11.51      9.54 o 
  16  -9   5       10.67        4.84     10.10 o 
 -14  -8   5        2.62        9.76      9.49 o 
 -13  -8   5       68.19       76.62     11.73 o 
 -12  -8   5       82.95       96.77     12.30 o 
 -11  -8   5        0.66       -5.18      7.26 o 
 -10  -8   5      439.64      428.53     18.55 o 
  -9  -8   5      492.41      496.28     17.53 o 
  -8  -8   5        0.97       -3.49      4.52 o 
  -7  -8   5     2510.25     2457.98     36.63 o 
  -6  -8   5       34.84       25.17      4.12 o 
  -5  -8   5     1214.52     1157.36     21.19 o 
  -4  -8   5     5282.82     5082.08     55.70 o 
  -3  -8   5       23.94       18.61      2.93 o 
  -2  -8   5      159.36      151.76      5.53 o 
  -1  -8   5     6501.14     6401.46     83.08 o 
   0  -8   5      170.84      192.43      4.05 o 
   1  -8   5     1348.09     1210.16     12.80 o 
   2  -8   5    15127.21    15595.65    123.53 o 
   3  -8   5       32.48       39.74      2.78 o 
   4  -8   5       19.07       19.39      2.56 o 
   5  -8   5     3077.31     3092.16     31.90 o 
   6  -8   5      485.74      447.26      7.68 o 
   7  -8   5      188.29      195.43      6.86 o 
   8  -8   5     1226.91     1235.78     30.51 o 
   9  -8   5      884.97      832.50     37.87 o 
  10  -8   5       62.43       68.57     11.29 o 
  11  -8   5       26.55       17.03      7.14 o 
  12  -8   5      252.82      269.34     14.36 o 
  13  -8   5        6.27        3.42      8.17 o 
  14  -8   5        0.07        4.07      8.49 o 
  15  -8   5      119.84      117.98     15.88 o 
  16  -8   5        1.01        2.18      9.74 o 
 -14  -7   5        3.83       18.70      9.50 o 
 -13  -7   5      127.39      124.92     13.48 o 
 -12  -7   5       16.90        8.48      8.72 o 
 -11  -7   5       16.53        7.17      8.41 o 
 -10  -7   5      169.46      146.54     16.14 o 
  -9  -7   5      378.14      382.17     14.59 o 
  -8  -7   5       18.55       17.90      7.73 o 
  -7  -7   5      112.91      125.95      6.32 o 
  -6  -7   5     1435.61     1402.04     19.06 o 
  -5  -7   5      293.58      307.57      9.54 o 
  -4  -7   5       67.99       90.36      3.94 o 
  -3  -7   5     3565.43     3583.90     39.75 o 
  -2  -7   5       61.04       63.66      6.48 o 
  -1  -7   5     3744.91     3886.14     46.51 o 
   0  -7   5     6450.89     6624.05     59.70 o 
   1  -7   5       39.73       52.62      2.95 o 
   2  -7   5      663.32      648.77      8.76 o 
   3  -7   5     3866.97     3884.96     36.64 o 
   4  -7   5      166.50      147.35      4.82 o 
   5  -7   5     1315.10     1355.57     15.80 o 
   6  -7   5     5106.50     5043.13     47.18 o 
   7  -7   5       50.71       37.98      3.77 o 
   8  -7   5     1545.03     1536.17     30.84 o 
   9  -7   5     1585.03     1555.19     30.28 o 
  10  -7   5       16.93       18.21      5.39 o 
  11  -7   5      304.94      315.94     14.22 o 
  12  -7   5      232.20      258.38     17.51 o 
  13  -7   5        6.62        0.68      8.16 o 
  14  -7   5      135.16      139.04     13.71 o 
  15  -7   5       14.79       28.88     23.46 o 
  16  -7   5        4.12        0.95     10.73 o 
 -15  -6   5      119.65      112.85     19.73 o 
 -14  -6   5        0.48       12.39     13.13 o 
 -13  -6   5       82.78       68.25     11.28 o 
 -12  -6   5      657.46      688.62     24.73 o 
 -11  -6   5       39.78       43.73      9.60 o 
 -10  -6   5      331.12      317.01     17.05 o 
  -9  -6   5     1467.47     1545.74     30.10 o 
  -8  -6   5       23.97       17.24      5.43 o 
  -7  -6   5     2575.89     2558.72     31.10 o 
  -6  -6   5     2257.86     2261.75     18.66 o 
  -5  -6   5      251.10      254.14      4.55 o 
  -4  -6   5     2794.30     2785.59     24.20 o 
  -3  -6   5     1770.06     1867.86     22.55 o 
  -2  -6   5       35.11       27.68      4.12 o 
  -1  -6   5     1171.71     1068.03     18.94 o 
   0  -6   5      174.80      185.02      3.40 o 
   1  -6   5     3882.70     4339.73     45.84 o 
   2  -6   5     3359.94     3528.22     35.78 o 
   3  -6   5        2.93        7.78      2.04 o 
   4  -6   5     3604.29     3442.09     34.96 o 
   5  -6   5     1204.62     1170.11     15.41 o 
   6  -6   5      579.00      579.03     17.99 o 
   7  -6   5     2471.19     2475.77     31.81 o 
   8  -6   5      232.34      242.53      8.36 o 
   9  -6   5     1293.99     1247.66     22.91 o 
  10  -6   5      698.71      655.09     19.45 o 
  11  -6   5        2.87        3.71      4.28 o 
  12  -6   5      389.57      411.05     20.95 o 
  13  -6   5      202.00      182.67     15.70 o 
  14  -6   5        5.49       10.00      7.64 o 
  15  -6   5      179.72      194.93     20.26 o 
  16  -6   5       12.81       21.52     12.00 o 
 -15  -5   5        3.19      -11.32     11.44 o 
 -14  -5   5       58.00       41.12     15.17 o 
 -13  -5   5       96.59      105.60     12.14 o 
 -12  -5   5        9.69       10.49      7.79 o 
 -11  -5   5      517.47      489.52     20.40 o 
 -10  -5   5       11.43        8.28      7.42 o 
  -9  -5   5      780.56      760.80     19.33 o 
  -8  -5   5      741.33      757.87     13.23 o 
  -7  -5   5      194.33      208.50      4.92 o 
  -6  -5   5     5978.43     5879.74     43.79 o 
  -5  -5   5     7855.96     8037.62     57.64 o 
  -4  -5   5       63.54       52.77      2.17 o 
  -3  -5   5     8384.79     8431.06     77.55 o 
  -2  -5   5    11147.70    11704.43    209.12 o 
  -1  -5   5        0.59       -2.55      2.96 o 
   0  -5   5     5225.27     4993.79     63.71 o 
   1  -5   5    12159.40    13006.28    144.14 o 
   2  -5   5       39.32       32.66      2.39 o 
   3  -5   5    12007.61    11669.30    115.03 o 
   4  -5   5     2537.42     2530.27     27.08 o 
   5  -5   5       82.47       82.81      4.35 o 
   6  -5   5     3625.36     3513.10     37.58 o 
   7  -5   5        6.55        5.05      2.87 o 
   8  -5   5        8.54        4.51      5.25 o 
   9  -5   5      472.09      457.72     13.15 o 
  10  -5   5      230.87      227.30     14.93 o 
  11  -5   5       64.96       70.86      9.15 o 
  12  -5   5      112.30      104.41     10.92 o 
  13  -5   5      166.18      173.31     19.35 o 
  14  -5   5       23.03       19.06     10.81 o 
  15  -5   5        3.65       18.29     11.50 o 
  16  -5   5       41.77       53.16     13.79 o 
 -16  -4   5        1.74        0.63     13.52 o 
 -15  -4   5       49.74       39.42     16.18 o 
 -13  -4   5        0.51       -6.97      6.97 o 
 -12  -4   5      590.77      616.18     29.71 o 
 -11  -4   5       15.62       17.38      6.35 o 
 -10  -4   5       91.64      101.20     12.89 o 
  -9  -4   5     2008.61     2057.83     32.40 o 
  -8  -4   5        4.42       10.00      2.41 o 
  -7  -4   5     2329.84     2289.06     20.08 o 
  -6  -4   5     1088.42     1013.54     10.47 o 
  -5  -4   5     2874.77     2906.84     24.35 o 
  -4  -4   5     2857.20     2975.12     24.26 o 
  -3  -4   5     3040.91     3444.10     32.40 o 
  -2  -4   5     7228.71     7394.39     78.92 o 
  -1  -4   5      380.26      387.63      8.03 o 
   0  -4   5      547.63      533.22      9.14 o 
   1  -4   5    10896.84    11181.18    141.37 o 
   2  -4   5     1580.63     1553.98     17.97 o 
   3  -4   5        8.37       13.07      1.68 o 
   4  -4   5     6203.30     5969.11     86.72 o 
   5  -4   5     1306.81     1317.56     17.15 o 
   6  -4   5      488.27      475.09      8.86 o 
   7  -4   5     3768.15     3672.32     39.94 o 
   8  -4   5        3.63        6.67      3.50 o 
   9  -4   5       93.89      101.39      9.88 o 
  10  -4   5      804.48      810.65     19.10 o 
  11  -4   5        7.53        6.12      6.42 o 
  12  -4   5      207.75      210.96     15.04 o 
  13  -4   5      228.55      209.38     15.37 o 
  14  -4   5       14.27       28.67     10.83 o 
  15  -4   5       15.64       17.85     24.95 o 
  16  -4   5       42.74       62.67     14.64 o 
 -15  -3   5        7.04       30.88     13.62 o 
 -14  -3   5      251.61      254.10     26.42 o 
 -13  -3   5       99.96       64.45     15.98 o 
 -12  -3   5        9.05        7.91      6.52 o 
 -11  -3   5     1207.99     1195.12     23.33 o 
 -10  -3   5        9.61        6.31      4.53 o 
  -9  -3   5       21.36       18.57      3.88 o 
  -8  -3   5     3765.81     3681.18     31.52 o 
  -7  -3   5      295.80      297.15      5.36 o 
  -6  -3   5      889.71      909.14     11.63 o 
  -5  -3   5     8870.02     9156.59     78.21 o 
  -4  -3   5     1346.78     1321.40     13.76 o 
  -3  -3   5     2832.37     2844.21     25.15 o 
  -2  -3   5    13088.92    13374.59    145.44 o 
  -1  -3   5        8.89       11.31      1.68 o 
   0  -3   5     1449.38     1491.12     21.97 o 
   1  -3   5      937.01      930.72     15.67 o 
   2  -3   5     2671.37     2707.29     39.03 o 
   3  -3   5        3.87       -0.10      1.71 o 
   4  -3   5     1419.01     1322.70     26.10 o 
   5  -3   5     3853.19     3628.89     39.35 o 
   6  -3   5       63.35       64.25      4.45 o 
   7  -3   5      492.30      459.43     10.65 o 
   8  -3   5     1265.03     1264.08     18.54 o 
   9  -3   5       60.05       65.85      5.43 o 
  10  -3   5        0.86        5.60      5.05 o 
  11  -3   5     1050.56     1096.48     37.33 o 
  12  -3   5       15.24        9.44      7.33 o 
  13  -3   5      116.83      123.11     14.07 o 
  14  -3   5      115.46      126.03     13.34 o 
  15  -3   5        0.10        7.29      9.10 o 
  16  -3   5       36.07       33.57     19.05 o 
 -16  -2   5       19.64       23.48     15.26 o 
 -15  -2   5        0.60       12.34     13.86 o 
 -14  -2   5        3.46       11.06      9.36 o 
 -13  -2   5      163.47      154.24     16.11 o 
 -12  -2   5        5.53        9.95      7.84 o 
 -11  -2   5        0.19       -3.13      4.20 o 
 -10  -2   5      471.80      481.69     11.91 o 
  -9  -2   5        1.32       -0.93      3.00 o 
  -8  -2   5       63.94       79.11      4.72 o 
  -7  -2   5     6710.18     6649.06     55.08 o 
  -6  -2   5      517.12      538.72      7.66 o 
  -5  -2   5     1614.91     1432.33     14.38 o 
  -4  -2   5    23459.63    23864.41    184.09 o 
  -3  -2   5     5032.69     5596.92     63.19 o 
  -2  -2   5     8982.58     9539.88     93.86 o 
  -1  -2   5    26600.36    26987.75    297.83 o 
   0  -2   5     1094.01     1203.24     16.11 o 
   1  -2   5     7688.75     7545.38     97.98 o 
   2  -2   5     6557.60     6355.62     73.78 o 
   3  -2   5       40.71       54.25      3.56 o 
   4  -2   5     6110.76     6017.63     64.86 o 
   5  -2   5     4685.54     4702.23     43.96 o 
   6  -2   5      392.76      432.64      8.60 o 
   7  -2   5     2277.19     2198.85     26.80 o 
   8  -2   5       17.16       18.11      4.09 o 
   9  -2   5      122.97      104.85      6.59 o 
  10  -2   5      261.84      273.12     10.68 o 
  11  -2   5      101.41       95.74     12.55 o 
  12  -2   5      155.89      143.77     11.63 o 
  13  -2   5        2.76        5.76      6.18 o 
  14  -2   5       27.41       39.55      9.78 o 
  15  -2   5       20.14       42.38     17.53 o 
 -17  -1   5       29.48       36.02     17.01 o 
 -16  -1   5      102.36      109.63     22.18 o 
 -15  -1   5       17.79       -3.42      9.92 o 
 -14  -1   5      119.15      105.26     15.08 o 
 -13  -1   5      232.21      224.33     14.23 o 
 -12  -1   5       41.49       36.35      8.34 o 
 -11  -1   5      398.12      398.40     10.84 o 
 -10  -1   5      586.02      575.00     11.60 o 
  -9  -1   5       94.65      115.51      5.39 o 
  -8  -1   5      276.06      289.24      6.73 o 
  -7  -1   5       22.94       15.22      2.07 o 
  -6  -1   5      235.91      203.95      4.52 o 
  -5  -1   5     2104.57     2161.73     21.75 o 
  -4  -1   5      223.23      234.29      4.73 o 
  -3  -1   5     6097.29     6005.29     61.01 o 
  -2  -1   5      283.53      273.84      7.91 o 
  -1  -1   5    10884.10    11032.88    121.67 o 
   0  -1   5     1758.84     1596.89     21.10 o 
   1  -1   5     1903.63     2018.48     30.70 o 
   2  -1   5     8624.77     8831.98    117.23 o 
   3  -1   5     5594.92     5641.72     47.36 o 
   4  -1   5      181.68      190.31      5.39 o 
   5  -1   5     7363.00     7275.19     64.76 o 
   6  -1   5     2254.73     2274.58     25.75 o 
   7  -1   5      260.60      232.46      8.02 o 
   8  -1   5     2540.19     2481.93     30.54 o 
   9  -1   5      724.18      739.15     14.74 o 
  10  -1   5       47.56       34.15      6.14 o 
  11  -1   5      616.12      648.43     18.36 o 
  12  -1   5        0.22       -0.31      5.78 o 
  13  -1   5       18.89       21.83      8.65 o 
  14  -1   5       52.91       67.08     18.53 o 
  15  -1   5       12.74       19.16     16.96 o 
 -17   0   5        0.24       -2.37     14.37 o 
 -16   0   5       42.78       48.91     14.20 o 
 -15   0   5      251.39      253.76     21.16 o 
 -14   0   5        3.68        7.44      8.91 o 
 -13   0   5      607.81      648.23     25.98 o 
 -12   0   5      564.31      544.75     16.13 o 
 -11   0   5       15.42        8.65      4.71 o 
 -10   0   5     1571.20     1572.12     22.77 o 
  -9   0   5      691.99      718.37     10.82 o 
  -8   0   5       37.73       38.58      3.19 o 
  -7   0   5     3235.53     3201.07     29.40 o 
  -6   0   5       10.72        4.74      1.56 o 
  -5   0   5     1677.60     1770.41     17.22 o 
  -4   0   5     9869.52    10094.42     92.87 o 
  -3   0   5     1029.31     1150.22     17.17 o 
  -2   0   5       23.56       33.89      3.00 o 
  -1   0   5    15621.20    15693.20    172.06 o 
   0   0   5       28.91       28.48      3.61 o 
   1   0   5      158.16      151.06      4.86 o 
   2   0   5     2954.39     2923.23     35.97 o 
   3   0   5     2490.35     2234.74     20.38 o 
   4   0   5      520.93      536.66      8.37 o 
   5   0   5      605.41      607.33      9.53 o 
   6   0   5     1108.50     1079.98     15.14 o 
   7   0   5        0.49        0.65      3.29 o 
   8   0   5       27.44       30.11      4.65 o 
   9   0   5      656.47      680.02     14.30 o 
  10   0   5      119.69      126.64      8.06 o 
  11   0   5        0.85        2.45      5.04 o 
  12   0   5      502.41      517.91     24.94 o 
  13   0   5       19.53       13.46     14.43 o 
  14   0   5       10.97       18.97     15.73 o 
  15   0   5      109.26       84.05     21.12 o 
 -17   1   5        4.12       -8.19     11.17 o 
 -16   1   5       46.65       65.15     13.90 o 
 -15   1   5        4.26        8.65     10.46 o 
 -14   1   5       28.94       24.52      7.21 o 
 -13   1   5       31.61       38.35      6.97 o 
 -12   1   5      188.51      185.70     11.49 o 
 -11   1   5       21.22       27.67      5.79 o 
 -10   1   5        0.18       -1.40      5.59 o 
  -9   1   5     2692.08     2696.36     26.56 o 
  -8   1   5      913.63      851.01     11.38 o 
  -7   1   5       41.46       40.05      3.19 o 
  -6   1   5     1455.45     1324.29     14.28 o 
  -5   1   5     6182.95     6557.20     53.44 o 
  -4   1   5      853.26      816.43     11.13 o 
  -3   1   5    12832.57    12751.85    115.65 o 
  -2   1   5      130.63      108.39      4.11 o 
  -1   1   5     1046.68      996.55     13.83 o 
   0   1   5    18527.21    18619.69    182.84 o 
   1   1   5     1532.36     1611.52     23.11 o 
   2   1   5     4874.26     4734.47    109.71 o 
   3   1   5     5868.62     5746.88     52.52 o 
   4   1   5      193.68      216.60      5.24 o 
   5   1   5      945.61      904.01     11.67 o 
   6   1   5     2351.57     2358.74     28.59 o 
   7   1   5       69.71       65.47      5.54 o 
   8   1   5       82.00       85.10      6.30 o 
   9   1   5      551.35      529.98     12.80 o 
  10   1   5       19.52       17.77      7.57 o 
  11   1   5       43.58       42.03      8.61 o 
  12   1   5       35.35       36.10     15.82 o 
  13   1   5       44.52       64.06     17.30 o 
  14   1   5        6.78       12.96     14.02 o 
 -17   2   5        7.52       25.65     12.44 o 
 -16   2   5       11.69       15.00     10.98 o 
 -15   2   5      412.77      484.67     17.61 o 
 -14   2   5       12.22       14.60      6.11 o 
 -13   2   5       51.08       36.97      7.01 o 
 -12   2   5     1415.41     1372.75     53.22 o 
 -11   2   5       26.59       16.25      4.69 o 
 -10   2   5      302.02      326.24     10.32 o 
  -9   2   5      701.09      741.54     13.41 o 
  -8   2   5      652.50      626.47     13.15 o 
  -7   2   5      160.28      145.77      4.94 o 
  -6   2   5      829.52      746.07      9.89 o 
  -5   2   5     3268.29     3235.34     30.57 o 
  -4   2   5      338.47      335.25      5.84 o 
  -3   2   5        0.19       12.00      4.51 o 
  -2   2   5     9220.42     9251.05     93.14 o 
  -1   2   5     1680.08     1729.15     24.01 o 
   0   2   5      188.53      207.96     10.62 o 
   1   2   5    22190.72    22789.32    247.91 o 
   2   2   5     1081.50     1163.21     16.01 o 
   3   2   5     6924.46     7179.70     60.74 o 
   4   2   5     4753.72     4730.63     39.63 o 
   5   2   5       16.27        9.75      2.50 o 
   6   2   5     1137.93     1136.38     16.12 o 
   7   2   5     1715.99     1696.94     21.71 o 
   8   2   5       20.12       14.40      4.55 o 
   9   2   5      629.27      629.99     17.71 o 
  10   2   5      450.26      440.88     15.33 o 
  11   2   5        9.23        4.36      6.66 o 
  12   2   5       63.19       62.50     12.86 o 
  13   2   5      104.17       97.30     20.00 o 
  14   2   5        5.13       -6.93     12.70 o 
 -17   3   5       94.14       91.09     16.75 o 
 -16   3   5        1.45       -3.82      8.15 o 
 -15   3   5       64.71       87.89     11.79 o 
 -14   3   5      410.32      443.34     15.99 o 
 -13   3   5        8.39       -3.46      5.14 o 
 -12   3   5      665.26      660.11     16.01 o 
 -11   3   5     2151.40     2128.53     34.98 o 
 -10   3   5       25.14       25.92      4.67 o 
  -9   3   5     1805.19     1743.90     24.57 o 
  -8   3   5     1912.12     1781.21     19.75 o 
  -7   3   5       60.24       57.39      3.77 o 
  -6   3   5     3132.30     3122.77     36.92 o 
  -5   3   5     7145.74     6998.01     72.89 o 
  -4   3   5      129.51      132.68      4.69 o 
  -3   3   5     8874.83     8799.16     86.58 o 
  -2   3   5     1433.57     1334.84     15.83 o 
  -1   3   5      453.23      460.24      9.15 o 
   0   3   5     1329.85     1292.42     18.21 o 
   1   3   5     6425.49     6604.84     59.50 o 
   2   3   5     8270.11     8484.90     81.82 o 
   3   3   5     3050.85     3068.34     27.58 o 
   4   3   5      221.45      224.84      5.35 o 
   5   3   5      853.79      839.98     12.32 o 
   6   3   5       78.04       77.36      5.80 o 
   7   3   5       99.42      110.31      8.69 o 
   8   3   5      565.91      530.81     15.96 o 
   9   3   5       22.65       10.79      8.14 o 
  10   3   5      220.62      211.32     12.67 o 
  11   3   5      147.89      160.05     15.13 o 
  12   3   5       21.45       28.26     14.35 o 
  13   3   5      126.42      151.12     21.69 o 
 -17   4   5        1.72       -2.09      9.69 o 
 -16   4   5       36.88       43.70     12.65 o 
 -15   4   5       33.27       17.56      7.50 o 
 -14   4   5       11.38        7.33      6.88 o 
 -13   4   5       70.43       59.90      8.14 o 
 -12   4   5      173.23      212.70     12.16 o 
 -11   4   5       72.86       82.52      8.06 o 
 -10   4   5      802.11      717.10     17.57 o 
  -9   4   5      213.94      202.93      8.67 o 
  -8   4   5     1425.41     1425.50     19.92 o 
  -7   4   5     2728.32     2762.45     31.41 o 
  -6   4   5       25.29       24.77      4.77 o 
  -5   4   5     8461.76     8410.03     78.60 o 
  -4   4   5     4773.53     4708.80     46.38 o 
  -3   4   5     1076.79     1083.68     15.65 o 
  -2   4   5     3971.72     3807.31     35.32 o 
  -1   4   5     9288.16     9580.04     81.70 o 
   0   4   5      403.96      393.44      7.00 o 
   1   4   5     6821.84     6640.39     55.77 o 
   2   4   5     3141.66     3122.16     29.57 o 
   3   4   5       33.71       49.98      4.45 o 
   4   4   5     7027.70     7023.32     60.48 o 
   5   4   5      287.90      292.33     11.56 o 
   6   4   5       41.49       33.04      6.08 o 
   7   4   5     1587.09     1459.62     27.83 o 
   8   4   5       84.83       78.14      8.32 o 
   9   4   5        0.02       -4.78      5.29 o 
  10   4   5      133.57      121.39     10.49 o 
  11   4   5       25.15       48.99     11.63 o 
  12   4   5       36.21       47.63     15.68 o 
  13   4   5        8.68       35.52     15.82 o 
 -17   5   5       53.45       57.55     13.48 o 
 -16   5   5       32.79       25.05     33.68 o 
 -15   5   5        3.47       -1.67      6.95 o 
 -14   5   5      264.43      283.45     14.80 o 
 -13   5   5       97.42       91.88      9.02 o 
 -12   5   5        8.62       11.02      5.41 o 
 -11   5   5     1403.02     1371.31     26.61 o 
 -10   5   5      119.08       93.20      7.82 o 
  -9   5   5        4.70       -0.07      4.05 o 
  -8   5   5     5224.37     5120.25     74.89 o 
  -7   5   5       90.86       90.91      5.95 o 
  -6   5   5     1283.75     1281.77     17.69 o 
  -5   5   5     1972.98     1796.62     21.38 o 
  -4   5   5     1350.36     1338.95     22.56 o 
  -3   5   5       13.08       12.79      2.32 o 
  -2   5   5      678.89      693.21     10.04 o 
  -1   5   5     2016.25     1894.27     18.95 o 
   0   5   5      356.97      360.68      7.36 o 
   1   5   5     1220.11     1187.33     14.40 o 
   2   5   5     4668.19     4567.37     41.10 o 
   3   5   5      516.68      492.28      9.19 o 
   4   5   5      152.25      151.99      7.25 o 
   5   5   5     2208.44     2143.77     30.74 o 
   6   5   5      162.46      169.34      9.08 o 
   7   5   5      117.37      112.50      9.48 o 
   8   5   5     1177.22     1153.30     25.46 o 
   9   5   5       16.93       11.47      6.49 o 
  10   5   5       51.58       55.55      8.67 o 
  11   5   5      146.61      137.90     13.25 o 
  12   5   5       17.24      -13.85     13.85 o 
  13   5   5       20.76       19.55     15.82 o 
 -17   6   5        0.93       -2.65      9.73 o 
 -16   6   5      140.04      143.94     17.30 o 
 -15   6   5       51.28       44.92      8.99 o 
 -14   6   5        9.78       20.42      6.69 o 
 -13   6   5      682.59      712.11     30.86 o 
 -12   6   5       91.21       91.05      9.74 o 
 -11   6   5       27.87       33.17      6.88 o 
 -10   6   5     1325.01     1290.74     28.97 o 
  -9   6   5      582.61      537.10     16.56 o 
  -8   6   5       14.30       14.45      5.06 o 
  -7   6   5     7407.14     7156.51     86.03 o 
  -6   6   5        4.19        1.42      2.32 o 
  -5   6   5      899.58      898.03     15.36 o 
  -4   6   5     4931.41     4863.73     48.48 o 
  -3   6   5      347.03      341.18     10.83 o 
  -2   6   5      327.47      281.76      7.04 o 
  -1   6   5     2218.13     2148.55     23.65 o 
   0   6   5      576.35      541.25     13.85 o 
   1   6   5      294.93      301.30      6.92 o 
   2   6   5     2011.06     2027.31     21.87 o 
   3   6   5        4.37       -1.24      3.35 o 
   4   6   5      282.94      261.21     11.71 o 
   5   6   5      133.77      117.30      7.74 o 
   6   6   5      332.74      334.09     11.80 o 
   7   6   5       18.00       18.81      6.42 o 
   8   6   5        7.52       -1.02      6.03 o 
   9   6   5      268.38      273.22     14.33 o 
  10   6   5        0.57        1.66      6.19 o 
  11   6   5       42.62       49.28     17.68 o 
  12   6   5       71.63       79.65     18.75 o 
 -17   7   5       14.63       17.53     12.20 o 
 -16   7   5       37.03       12.05     10.30 o 
 -15   7   5       19.77       12.87      6.79 o 
 -14   7   5       14.39       26.43      7.32 o 
 -13   7   5       29.47       13.59      6.19 o 
 -12   7   5      356.67      342.38     13.38 o 
 -11   7   5        7.24       -2.07      4.39 o 
 -10   7   5        1.76        3.48      4.31 o 
  -9   7   5      425.82      399.51     22.48 o 
  -8   7   5      164.03      138.31     10.26 o 
  -7   7   5       63.74       67.06      6.92 o 
  -6   7   5     2874.44     2842.15     39.70 o 
  -5   7   5      162.17      186.22      6.98 o 
  -4   7   5      365.46      351.82      7.70 o 
  -3   7   5     6641.93     6703.36     61.11 o 
  -2   7   5       10.79        3.44      4.14 o 
  -1   7   5     2450.29     2526.84     27.39 o 
   0   7   5     4493.23     4406.58     43.26 o 
   1   7   5        1.34       -2.16      2.16 o 
   2   7   5     1335.99     1276.24     19.65 o 
   3   7   5     1550.58     1507.65     21.24 o 
   4   7   5       58.35       54.55      6.01 o 
   5   7   5      707.21      708.72     16.10 o 
   6   7   5      304.92      283.48     11.00 o 
   7   7   5        3.52        0.61      5.00 o 
   8   7   5      215.87      206.51     12.81 o 
   9   7   5        1.57        0.75      6.29 o 
  10   7   5        0.02        9.05      8.27 o 
  11   7   5       32.45       39.41     12.51 o 
  12   7   5        0.08       -2.32     14.44 o 
 -17   8   5        1.34       -7.65     13.83 o 
 -16   8   5       39.13       13.52     18.42 o 
 -15   8   5      215.02      221.11     15.92 o 
 -14   8   5        4.40       -1.77      5.71 o 
 -13   8   5      302.75      328.41     17.34 o 
 -12   8   5      247.25      223.71     13.96 o 
 -11   8   5        1.09       -4.16      4.16 o 
 -10   8   5      641.27      658.77     23.80 o 
  -9   8   5      956.61      915.88     22.31 o 
  -8   8   5      351.46      363.67     13.64 o 
  -7   8   5     1824.28     1811.18     33.42 o 
  -6   8   5      197.36      210.97      8.62 o 
  -5   8   5      742.71      760.58     13.75 o 
  -4   8   5      892.73      890.93     14.15 o 
  -3   8   5       12.59       10.56      3.16 o 
  -2   8   5     2484.30     2496.99     29.51 o 
  -1   8   5      453.66      463.44     12.48 o 
   0   8   5     2152.06     2148.76     27.21 o 
   1   8   5      271.41      264.93      9.64 o 
   2   8   5       53.46       46.37      6.34 o 
   3   8   5      592.21      596.18     14.09 o 
   4   8   5      200.20      214.79      8.64 o 
   5   8   5        2.32       -4.33      4.61 o 
   6   8   5      338.48      333.57     11.88 o 
   7   8   5      133.07      132.69     10.54 o 
   8   8   5       39.49       41.28      7.94 o 
   9   8   5      100.50       91.93      9.99 o 
  10   8   5      114.53      113.83     12.56 o 
  11   8   5        7.74       21.26     11.87 o 
 -17   9   5       20.93       26.53     10.19 o 
 -16   9   5       11.48       18.43     10.07 o 
 -15   9   5       34.53       19.22      9.85 o 
 -14   9   5      156.05      150.48     13.56 o 
 -13   9   5        4.31        4.25      5.77 o 
 -12   9   5      254.49      300.55     13.50 o 
 -11   9   5      255.63      275.23     12.40 o 
 -10   9   5       16.63       10.55      5.66 o 
  -9   9   5     1257.38     1282.14     31.69 o 
  -8   9   5     1122.25     1023.86     51.91 o 
  -7   9   5       19.05       25.62      5.61 o 
  -6   9   5     2288.81     2427.39     34.30 o 
  -5   9   5      389.57      413.36     10.31 o 
  -4   9   5      124.33      142.27     11.35 o 
  -3   9   5     2404.51     2459.80     43.07 o 
  -2   9   5      354.28      371.70     11.86 o 
  -1   9   5        1.60       -1.43      3.91 o 
   0   9   5      433.64      416.22     12.00 o 
   1   9   5       42.15       41.20      5.61 o 
   2   9   5      163.14      148.62      9.60 o 
   3   9   5      524.04      453.41     13.47 o 
   4   9   5        2.84       -0.93      4.92 o 
   5   9   5        6.39       -5.74      5.74 o 
   6   9   5      106.66       98.70     10.16 o 
   7   9   5       11.71       12.39      6.94 o 
   8   9   5        5.70       -6.66      7.39 o 
   9   9   5       46.91       59.50     23.97 o 
  10   9   5       90.52      100.30     26.32 o 
 -17  10   5        5.29       10.02      9.99 o 
 -16  10   5        2.86        4.57      9.50 o 
 -15  10   5       95.56      120.74     15.01 o 
 -14  10   5        2.12       -5.33      5.61 o 
 -13  10   5       18.98       13.21      6.10 o 
 -12  10   5      194.48      211.51     12.54 o 
 -11  10   5      105.09      101.49      8.81 o 
 -10  10   5      111.77       93.00      9.35 o 
  -9  10   5       53.43       50.33      8.71 o 
  -8  10   5      514.23      562.98     17.47 o 
  -7  10   5      213.56      202.84     10.77 o 
  -6  10   5       14.97       14.15      4.32 o 
  -5  10   5     1199.43     1178.75     19.48 o 
  -4  10   5       69.20       71.79      6.40 o 
  -3  10   5       92.09      103.35      7.64 o 
  -2  10   5     2558.24     2655.84     40.22 o 
  -1  10   5       16.39       11.26      4.65 o 
   0  10   5      405.01      408.18     12.58 o 
   1  10   5     2790.17     2760.76     38.16 o 
   2  10   5       42.19       28.36      5.94 o 
   3  10   5      320.33      296.11     12.08 o 
   4  10   5      458.40      471.27     21.64 o 
   5  10   5       17.92       20.10      7.35 o 
   6  10   5       58.13       82.01     10.08 o 
   7  10   5      100.72       86.07     10.43 o 
   8  10   5        4.09       13.59     11.25 o 
   9  10   5       34.65       17.62     15.37 o 
  10  10   5       24.87       20.69     11.89 o 
 -17  11   5       68.11       75.86     14.41 o 
 -16  11   5       17.53       21.61     10.37 o 
 -15  11   5        6.92       -5.70      8.18 o 
 -14  11   5      114.33      123.73     16.74 o 
 -13  11   5       35.57       28.98      7.12 o 
 -12  11   5       21.87       17.83      6.20 o 
 -11  11   5      580.00      584.40     25.57 o 
 -10  11   5       12.38        2.25      5.69 o 
  -9  11   5      126.34      159.10     11.55 o 
  -8  11   5      619.61      601.02     18.32 o 
  -7  11   5       23.45       16.63      5.79 o 
  -6  11   5      425.74      453.02     13.43 o 
  -5  11   5      631.05      622.23     18.56 o 
  -4  11   5      427.76      412.73     12.71 o 
  -3  11   5       56.75       71.88      6.93 o 
  -2  11   5       35.83       28.32      5.66 o 
  -1  11   5      282.42      263.23     11.32 o 
   0  11   5        0.14        0.94      4.99 o 
   1  11   5      143.33      146.59      9.52 o 
   2  11   5     1112.99     1125.88     22.38 o 
   3  11   5       10.02       -3.86      5.41 o 
   4  11   5       74.50       73.33      8.85 o 
   5  11   5      289.30      280.69     15.97 o 
   6  11   5        1.33       -6.24      6.24 o 
   7  11   5       15.51        2.17      7.53 o 
   8  11   5       72.64       79.99     15.95 o 
   9  11   5        0.94        6.50     18.80 o 
 -17  12   5        0.25       -2.91      9.75 o 
 -16  12   5       59.84       49.40     17.97 o 
 -15  12   5        3.24       13.58      9.13 o 
 -14  12   5        2.13        3.03      8.39 o 
 -13  12   5      131.98      120.77     10.42 o 
 -12  12   5        0.06       -5.38      5.38 o 
 -11  12   5      103.22      100.10     12.07 o 
 -10  12   5      469.39      499.90     30.41 o 
  -9  12   5        1.40        5.40      6.05 o 
  -8  12   5      532.34      579.38     18.58 o 
  -7  12   5      407.19      383.90     14.81 o 
  -6  12   5       76.17       72.12     13.26 o 
  -5  12   5     1244.00     1265.70     24.21 o 
  -4  12   5      493.46      504.58     16.25 o 
  -3  12   5       33.26       20.56      5.58 o 
  -2  12   5      323.13      295.71     11.89 o 
  -1  12   5      479.73      498.60     16.01 o 
   0  12   5       31.49       36.32      6.81 o 
   1  12   5      248.86      246.51     13.05 o 
   2  12   5       22.88       10.63      5.47 o 
   3  12   5       15.56       21.27      6.11 o 
   4  12   5      153.17      149.69     10.77 o 
   5  12   5        9.91       10.30      7.88 o 
   6  12   5       52.53       55.11      9.91 o 
   7  12   5       77.13       75.08     12.08 o 
   8  12   5       35.12       41.21     12.48 o 
 -16  13   5        8.17        8.97     10.56 o 
 -15  13   5        2.59        4.80     19.66 o 
 -14  13   5       46.49       45.82     11.17 o 
 -13  13   5        4.42        1.37      7.55 o 
 -12  13   5       56.63       42.01     10.18 o 
 -11  13   5       21.79       18.27      7.04 o 
 -10  13   5       20.27       21.05      7.27 o 
  -9  13   5      135.29      109.74     11.38 o 
  -8  13   5       58.46       52.06      8.37 o 
  -7  13   5      105.56      121.19     12.18 o 
  -6  13   5      110.68       84.52     13.24 o 
  -5  13   5       19.43       20.08      5.76 o 
  -4  13   5      237.63      230.05     11.18 o 
  -3  13   5      183.48      176.89     12.69 o 
  -2  13   5       70.61       59.21      7.66 o 
  -1  13   5      673.61      672.55     21.26 o 
   0  13   5      367.56      344.99     14.33 o 
   1  13   5       26.92       21.38      9.92 o 
   2  13   5      405.24      405.88     14.20 o 
   3  13   5      108.73      117.17     10.53 o 
   4  13   5       24.24       38.69      7.47 o 
   5  13   5      234.33      250.04     16.38 o 
   6  13   5        8.28        3.03      9.10 o 
   7  13   5        4.98       10.57     10.73 o 
 -16  14   5       46.94       51.21     13.76 o 
 -15  14   5       23.34       23.30     10.54 o 
 -14  14   5        0.45        6.25      9.17 o 
 -13  14   5      120.15      136.68     26.90 o 
 -12  14   5       26.43       15.32      7.84 o 
 -11  14   5        0.02       -4.32      6.06 o 
 -10  14   5      380.52      425.66     17.48 o 
  -9  14   5        4.71       -2.96      6.53 o 
  -8  14   5        3.40       -6.03      6.34 o 
  -7  14   5      482.93      531.70     26.39 o 
  -6  14   5        0.01       10.66      8.01 o 
  -5  14   5        0.44        4.71      5.11 o 
  -4  14   5      235.31      224.96     12.07 o 
  -3  14   5       16.78        9.48      5.93 o 
  -2  14   5       20.24       24.56      6.57 o 
  -1  14   5       74.21       74.98      8.85 o 
   0  14   5       95.03       85.41      9.54 o 
   1  14   5        1.31       -5.60      5.63 o 
   2  14   5        2.24        6.34      5.98 o 
   3  14   5      181.28      191.46     13.59 o 
   4  14   5        9.87        8.36      8.59 o 
   5  14   5        5.09       14.27      9.24 o 
   6  14   5       53.52       53.27     18.33 o 
 -15  15   5       30.16       21.67     12.80 o 
 -14  15   5        3.45       10.39      9.22 o 
 -13  15   5        1.92        3.61     14.53 o 
 -12  15   5       83.11       85.57     19.31 o 
 -11  15   5       26.30        8.86      7.83 o 
 -10  15   5       38.20       28.96     14.84 o 
  -9  15   5      238.75      256.86     17.09 o 
  -8  15   5       34.17       15.64      8.46 o 
  -7  15   5       37.06       43.73     14.18 o 
  -6  15   5      391.31      423.63     20.76 o 
  -5  15   5       47.56       51.96      9.07 o 
  -4  15   5        2.74        6.17      5.65 o 
  -3  15   5      516.92      516.57     17.32 o 
  -2  15   5        4.06        2.52      6.04 o 
  -1  15   5       62.25       78.96      9.29 o 
   0  15   5      140.59      136.57     11.62 o 
   1  15   5        6.67        0.77      5.87 o 
   2  15   5       44.83       40.74      8.45 o 
   3  15   5       42.45       48.82     13.30 o 
   4  15   5        3.49       -0.22      8.46 o 
   5  15   5       11.17       -2.77      8.51 o 
 -15  16   5       23.39       21.36     10.68 o 
 -14  16   5        1.97       18.29     11.07 o 
 -13  16   5        3.13       -0.58      8.57 o 
 -12  16   5       11.60       -9.02      9.02 o 
 -11  16   5       54.10       43.33     12.49 o 
 -10  16   5        0.96        3.60      9.23 o 
  -9  16   5        2.59       -2.49      7.53 o 
  -8  16   5      126.33      140.41     14.45 o 
  -7  16   5        1.74       -0.75      8.47 o 
  -6  16   5        9.00       12.56      8.24 o 
  -5  16   5      179.94      156.21     18.35 o 
  -4  16   5       31.05       35.68      7.16 o 
  -3  16   5       18.63       22.06      6.99 o 
  -2  16   5      254.48      304.49     15.67 o 
  -1  16   5        7.01        7.45      9.32 o 
   0  16   5       29.65       26.93      9.86 o 
   1  16   5       86.24       84.42     10.58 o 
   2  16   5        0.19       -0.94      7.16 o 
   3  16   5       35.55       29.63     10.19 o 
   4  16   5       22.69       11.05     10.04 o 
 -14  17   5       45.71       37.94     16.98 o 
 -13  17   5        0.21        8.47     10.68 o 
 -12  17   5       61.74       65.82     14.47 o 
 -11  17   5       60.98       52.05     13.64 o 
 -10  17   5        2.29       -3.16      8.83 o 
  -9  17   5      113.56      112.56     16.78 o 
  -8  17   5       70.05       65.99     13.89 o 
  -7  17   5       19.76       23.82      9.65 o 
  -6  17   5       69.40       73.61     12.22 o 
  -5  17   5        2.03       -0.44      6.84 o 
  -4  17   5        1.50       16.94      6.66 o 
  -3  17   5       34.48       34.66      7.93 o 
  -2  17   5        1.07        2.79      6.51 o 
  -1  17   5       10.40        3.46      7.17 o 
   0  17   5        6.00       -1.08     10.47 o 
   1  17   5        0.59        0.65      7.63 o 
   2  17   5       26.26       19.27      8.62 o 
   3  17   5        3.10        6.46      9.16 o 
 -13  18   5       10.12       12.81     10.48 o 
 -12  18   5        4.03       -5.88      9.62 o 
 -11  18   5       28.05       27.49     11.51 o 
 -10  18   5       36.13       41.45     12.94 o 
  -9  18   5        0.19        6.38     10.47 o 
  -8  18   5      147.22      144.81     18.79 o 
  -7  18   5       51.19       23.78     11.20 o 
  -6  18   5        3.10        7.13     10.59 o 
  -5  18   5      115.09      130.35     15.77 o 
  -4  18   5       33.81       32.99     11.26 o 
  -3  18   5        9.23       -0.67      7.30 o 
  -2  18   5       93.72      101.57     12.78 o 
  -1  18   5        0.15       -2.29      8.55 o 
   0  18   5       15.77       15.36      8.52 o 
   1  18   5       21.81       25.22      8.94 o 
 -11  19   5       22.58       26.08     11.96 o 
 -10  19   5        1.29       -4.43      9.41 o 
  -9  19   5        0.35        0.86      9.63 o 
  -8  19   5       20.09       10.45     11.28 o 
  -7  19   5       17.72        6.27     10.39 o 
  -6  19   5        0.29        2.64     11.05 o 
  -5  19   5        0.01      -10.70     12.69 o 
  -4  19   5       47.90       56.69     12.63 o 
  -3  19   5        4.81        2.08      7.70 o 
  -2  19   5        4.77        5.40      7.64 o 
  -1  19   5       31.32       24.83      9.08 o 
  -9  20   5        1.14       16.07     11.18 o 
  -8  20   5       11.77       10.44     10.06 o 
  -7  20   5       18.48       25.62     12.93 o 
  -6  20   5        0.00        5.40     12.27 o 
  -5  20   5        5.15       -5.13     10.65 o 
  -4  20   5       10.39       16.69     10.54 o 
   1 -23   6       15.85        3.57      9.58 o 
   2 -23   6        4.55        8.12     13.86 o 
   3 -23   6       74.64       63.67     10.32 o 
   4 -23   6       11.05       15.93      8.89 o 
   5 -23   6        3.51        1.62      9.17 o 
   6 -23   6       35.42       23.02      7.59 o 
   7 -23   6        6.34       12.72      6.89 o 
   8 -23   6        2.96       -1.07      5.68 o 
  -1 -22   6       13.72       10.69      6.90 o 
   0 -22   6        2.15        5.50      9.48 o 
   1 -22   6       61.34       73.42     11.02 o 
   2 -22   6        3.57        5.40      9.50 o 
   3 -22   6        0.88        1.35      9.49 o 
   4 -22   6       62.48       59.34      9.20 o 
   5 -22   6        6.28       15.33      6.44 o 
   6 -22   6        0.35        3.21      6.10 o 
   7 -22   6       93.35      106.08      9.87 o 
  -3 -21   6       14.02       10.58      8.91 o 
  -2 -21   6       32.31       30.18      9.15 o 
  -1 -21   6        4.39        1.87      7.37 o 
   0 -21   6        0.88        4.80     10.05 o 
   1 -21   6       27.42       30.30      8.45 o 
   2 -21   6        3.36        2.23      5.76 o 
   3 -21   6        0.08       -3.17      6.12 o 
   4 -21   6       47.19       41.74      7.95 o 
   5 -21   6       11.32       11.80      5.89 o 
   6 -21   6        0.82        3.36      5.05 o 
   7 -21   6       12.73        8.73      4.93 o 
  -4 -20   6       57.19       54.41     10.60 o 
  -3 -20   6        3.30       -5.49      8.00 o 
  -2 -20   6       24.65       18.30      8.17 o 
  -1 -20   6      111.16       97.26     12.26 o 
   0 -20   6        2.12       -0.58      5.68 o 
   1 -20   6       98.96       82.33     19.93 o 
   2 -20   6      151.19      127.82     10.54 o 
   3 -20   6        0.20        2.13      5.44 o 
   4 -20   6       63.13       56.89     11.64 o 
   5 -20   6       92.83       95.68     17.94 o 
   6 -20   6        1.33        2.11      6.08 o 
   7 -20   6       35.21       30.38     17.51 o 
  13 -20   6       11.41       17.56      6.59 o 
  -6 -19   6        3.24        6.94      8.32 o 
  -5 -19   6       45.35       35.44      9.95 o 
  -4 -19   6       25.04       37.48      9.69 o 
  -3 -19   6       33.33       26.59      8.68 o 
  -2 -19   6       23.72       11.16      7.22 o 
  -1 -19   6        0.72       -0.43      6.23 o 
   0 -19   6      117.60      105.48     10.02 o 
   1 -19   6        6.16        5.73      5.68 o 
   2 -19   6      117.98      124.69      9.95 o 
   3 -19   6      163.20      167.70     13.21 o 
   4 -19   6        3.40        1.14      5.51 o 
   5 -19   6      162.63      159.65     19.01 o 
   6 -19   6      163.47      153.60     25.26 o 
   7 -19   6        6.90       29.88     15.70 o 
  11 -19   6      103.47      111.57     25.18 o 
  12 -19   6       17.96       21.73      6.40 o 
  13 -19   6        0.44       -0.28      5.81 o 
  -7 -18   6       44.71       52.47     11.10 o 
  -6 -18   6       34.45       24.54      9.12 o 
  -5 -18   6        0.63        0.55      7.14 o 
  -4 -18   6      217.28      190.31     15.67 o 
  -3 -18   6       68.00       53.11      8.55 o 
  -2 -18   6       12.15        6.54      6.47 o 
  -1 -18   6      167.48      154.53     13.08 o 
   0 -18   6       86.30       74.58     11.26 o 
   1 -18   6       20.23       19.29      5.97 o 
   2 -18   6      307.73      350.60     29.40 o 
   3 -18   6        3.10        9.39     11.84 o 
   4 -18   6        5.76        7.29      5.54 o 
   5 -18   6      117.25      115.15      8.23 o 
   6 -18   6       28.04        2.68     13.29 o 
   7 -18   6       23.59       32.61     15.94 o 
   9 -18   6      164.23      198.82     26.90 o 
  10 -18   6        9.42        2.46     13.24 o 
  11 -18   6        3.81        9.67      8.39 o 
  12 -18   6       50.91       48.49     19.22 o 
  13 -18   6        1.33       10.40      7.80 o 
  14 -18   6        1.94       -0.73      6.57 o 
  -8 -17   6       14.28       15.97      9.40 o 
  -7 -17   6        4.04        4.39      8.12 o 
  -6 -17   6       54.77       74.97     11.27 o 
  -5 -17   6       34.81       18.26      8.44 o 
  -4 -17   6        0.22       -0.52      7.61 o 
  -3 -17   6      231.65      208.56     15.67 o 
  -2 -17   6       86.88       78.60      8.97 o 
  -1 -17   6       57.10       49.02      8.44 o 
   0 -17   6      981.35      976.59     25.47 o 
   1 -17   6       14.71       12.20      7.38 o 
   2 -17   6       52.59       41.35      6.75 o 
   3 -17   6      615.81      588.84     19.18 o 
   4 -17   6        8.21        0.01      4.58 o 
   5 -17   6       16.33       -1.81     13.79 o 
   6 -17   6      471.26      497.09     34.80 o 
   7 -17   6        1.69        4.28     12.77 o 
   8 -17   6      100.52      105.62     11.61 o 
   9 -17   6      144.61      151.32     20.11 o 
  10 -17   6       10.05        8.28     10.83 o 
  11 -17   6       14.74       10.39      5.01 o 
  12 -17   6      101.37      119.98     15.90 o 
  13 -17   6       14.42       13.43      6.82 o 
  14 -17   6        1.95       -1.54      6.88 o 
  15 -17   6        3.00        9.07      7.96 o 
  -9 -16   6       58.07       74.94     12.30 o 
  -8 -16   6        6.58       12.57      9.68 o 
  -7 -16   6       15.40       24.75      7.87 o 
  -6 -16   6      147.14      169.68     14.58 o 
  -5 -16   6       64.24       68.13     10.09 o 
  -4 -16   6        7.76        8.03      6.46 o 
  -3 -16   6      278.53      302.34     13.98 o 
  -2 -16   6      281.78      289.01     13.38 o 
  -1 -16   6      133.68      117.10     10.69 o 
   0 -16   6        1.19        4.40      6.47 o 
   1 -16   6      474.88      479.18     15.77 o 
   2 -16   6        1.59        2.43      4.81 o 
   3 -16   6        1.02        0.27      4.43 o 
   4 -16   6      912.97      957.87     22.52 o 
   5 -16   6        0.74        2.88     12.82 o 
   6 -16   6      116.00      101.77     10.13 o 
   7 -16   6      469.54      534.78     16.95 o 
   8 -16   6       93.76       57.95      9.64 o 
   9 -16   6       69.92       90.74     10.95 o 
  10 -16   6      245.32      218.00     16.73 o 
  11 -16   6        1.44        1.05      4.47 o 
  12 -16   6       59.78       81.12      8.81 o 
  13 -16   6      159.98      156.00     13.86 o 
  14 -16   6       12.84       11.30      8.98 o 
  15 -16   6       27.87       30.06     11.63 o 
 -10 -15   6       13.34       44.97     13.23 o 
  -9 -15   6        5.60        5.01      8.67 o 
  -8 -15   6      189.03      217.97     17.41 o 
  -7 -15   6        5.33        4.93      6.77 o 
  -6 -15   6      171.14      170.09     14.37 o 
  -5 -15   6      299.84      314.79     14.75 o 
  -4 -15   6        0.34        3.11      5.32 o 
  -3 -15   6      208.49      221.55     12.33 o 
  -2 -15   6     1271.70     1260.86     29.42 o 
  -1 -15   6        4.09       -0.48      4.89 o 
   0 -15   6      744.77      743.30     20.19 o 
   1 -15   6      526.39      515.82     15.73 o 
   2 -15   6       24.73       14.58     11.74 o 
   3 -15   6      557.13      555.95     16.39 o 
   4 -15   6      132.16      147.04     22.32 o 
   5 -15   6      191.22      221.70      9.65 o 
   6 -15   6      273.93      272.35     11.90 o 
   7 -15   6        0.56        3.52      5.47 o 
   8 -15   6      348.45      326.41     16.86 o 
   9 -15   6      224.97      254.21     16.12 o 
  10 -15   6       17.82       12.09      7.47 o 
  11 -15   6      101.63      104.47      8.99 o 
  12 -15   6       13.78        7.10      5.71 o 
  13 -15   6       36.08       36.25     10.16 o 
  14 -15   6       50.54       65.04     25.69 o 
  15 -15   6        0.28        5.21      7.76 o 
 -10 -14   6       56.06       71.01     14.70 o 
  -9 -14   6       20.83       23.19      9.92 o 
  -8 -14   6        4.37       -6.37      7.55 o 
  -7 -14   6      156.39      140.17     12.38 o 
  -6 -14   6        7.06        0.61      6.23 o 
  -5 -14   6      151.45      144.05     16.00 o 
  -4 -14   6      295.72      306.83     13.55 o 
  -3 -14   6       91.18       81.77      8.01 o 
  -2 -14   6      899.94      924.76     24.82 o 
  -1 -14   6      401.33      370.25     16.10 o 
   0 -14   6       14.67       14.67      4.99 o 
   1 -14   6     1376.38     1402.95     27.68 o 
   2 -14   6      368.82      353.77     11.87 o 
   3 -14   6        3.94        4.31      3.68 o 
   4 -14   6     1498.97     1504.66     23.90 o 
   5 -14   6      153.61      159.77      9.79 o 
   6 -14   6       71.29       68.39      7.49 o 
   7 -14   6      978.32     1030.95     23.08 o 
   8 -14   6      152.18      152.06     10.94 o 
   9 -14   6        5.43        9.33      7.18 o 
  10 -14   6      370.28      374.78     15.26 o 
  11 -14   6       37.45       32.83      6.34 o 
  12 -14   6        7.71        7.78      6.03 o 
  13 -14   6      122.76      126.54     11.40 o 
  14 -14   6        6.74       14.69      7.86 o 
  15 -14   6        0.04       -1.19     12.46 o 
  16 -14   6        0.32       -6.00      8.51 o 
 -11 -13   6       79.71       86.90     20.76 o 
 -10 -13   6       39.31       32.42     11.31 o 
  -9 -13   6        0.00        8.96      7.95 o 
  -8 -13   6      249.03      254.03     14.47 o 
  -7 -13   6       44.41       46.98      8.00 o 
  -6 -13   6       82.15       77.19      8.10 o 
  -5 -13   6      270.80      285.04     13.24 o 
  -4 -13   6      205.98      174.27     10.96 o 
  -3 -13   6       26.27       12.32      6.50 o 
  -2 -13   6      137.24      132.46     10.07 o 
  -1 -13   6       95.81      112.69     10.05 o 
   0 -13   6      213.65      191.13      9.96 o 
   1 -13   6      411.36      425.51     12.90 o 
   2 -13   6      173.83      182.78     11.14 o 
   3 -13   6      582.46      575.11     13.13 o 
   4 -13   6      221.91      225.51      6.99 o 
   5 -13   6     1377.41     1443.48     21.04 o 
   6 -13   6      482.02      487.20     14.73 o 
   7 -13   6       29.76       34.82      7.87 o 
   8 -13   6     1331.24     1345.34     27.47 o 
   9 -13   6       21.36       17.94      8.16 o 
  10 -13   6        1.76       -4.02      6.61 o 
  11 -13   6      512.16      534.61     17.46 o 
  12 -13   6        1.43       -7.35      7.35 o 
  13 -13   6        2.05       14.48     12.44 o 
  14 -13   6      130.25      132.93     22.24 o 
  15 -13   6        0.01        1.49      7.73 o 
  16 -13   6       10.85       23.32     10.82 o 
 -11 -12   6        1.94       -9.66     13.92 o 
 -10 -12   6      170.95      125.95     16.10 o 
  -9 -12   6       34.18       40.89      9.65 o 
  -8 -12   6       19.91       12.91      6.41 o 
  -7 -12   6      785.95      820.78     23.45 o 
  -6 -12   6      257.74      278.21     11.51 o 
  -5 -12   6      167.71      160.33     10.66 o 
  -4 -12   6     1003.09     1029.28     24.94 o 
  -3 -12   6      642.96      625.84     18.27 o 
  -2 -12   6      159.94      164.20     10.67 o 
  -1 -12   6     2527.56     2357.60     80.25 o 
   0 -12   6       25.59       30.81      5.02 o 
   1 -12   6      509.35      517.48     13.77 o 
   2 -12   6     2087.73     2169.76     21.21 o 
   3 -12   6       15.67       19.24      3.04 o 
   4 -12   6      397.97      414.13      8.88 o 
   5 -12   6     1158.03     1173.02     18.08 o 
   6 -12   6      783.89      773.49     16.06 o 
   7 -12   6        1.59        0.29      5.04 o 
   8 -12   6       11.63       10.00      3.17 o 
   9 -12   6      378.50      382.50     12.66 o 
  10 -12   6       41.27       52.57      8.11 o 
  11 -12   6        5.20       -1.55      6.07 o 
  12 -12   6      156.35      170.34     15.37 o 
  13 -12   6        3.98        2.83      6.28 o 
  14 -12   6        1.63        2.53      7.67 o 
  15 -12   6       53.12       41.84      9.64 o 
  16 -12   6        0.12       -1.45      8.50 o 
 -11 -11   6       18.81       28.45     15.43 o 
 -10 -11   6       77.01       76.07     19.69 o 
  -9 -11   6       65.53       57.93      9.74 o 
  -8 -11   6        7.17       -5.82      5.82 o 
  -7 -11   6       28.05       20.12      5.35 o 
  -6 -11   6      677.00      684.34     16.11 o 
  -5 -11   6       11.89       10.53      4.57 o 
  -4 -11   6       61.28       65.06      7.37 o 
  -3 -11   6     4297.32     4139.07     63.43 o 
  -2 -11   6       89.46       95.42      8.10 o 
  -1 -11   6      515.69      520.18     19.51 o 
   0 -11   6     2323.33     2417.71     29.03 o 
   1 -11   6      301.61      307.90      5.37 o 
   2 -11   6      962.64      971.27     10.21 o 
   3 -11   6     4409.68     4573.52     44.00 o 
   4 -11   6      198.52      193.57      6.10 o 
   5 -11   6     2902.17     2982.52     31.90 o 
   6 -11   6     1358.49     1380.20     20.54 o 
   7 -11   6       11.10       14.17      5.40 o 
   8 -11   6      766.04      752.44     15.68 o 
   9 -11   6      787.46      797.04     19.61 o 
  10 -11   6       14.73       18.22      5.58 o 
  11 -11   6      275.94      276.86     20.55 o 
  12 -11   6       22.31       14.33      6.12 o 
  13 -11   6       32.09       18.14     11.40 o 
  14 -11   6       29.48       22.52      9.26 o 
  15 -11   6        3.61        2.57      8.40 o 
  16 -11   6        7.55       -2.16     16.17 o 
 -13 -10   6       58.71       43.77     17.17 o 
 -12 -10   6      103.13      104.57     20.28 o 
 -11 -10   6        0.17       -3.97     11.56 o 
 -10 -10   6      392.10      355.89     29.57 o 
  -9 -10   6      292.27      318.94     15.75 o 
  -8 -10   6       34.37       30.84      6.58 o 
  -7 -10   6      279.05      257.47     11.09 o 
  -6 -10   6      326.33      344.77     11.15 o 
  -5 -10   6        5.15       -2.41      4.08 o 
  -4 -10   6      580.15      546.68     14.41 o 
  -3 -10   6       74.77       68.80      6.95 o 
  -2 -10   6      769.59      760.04     18.15 o 
  -1 -10   6      665.48      621.06     15.39 o 
   0 -10   6      237.84      271.54      4.72 o 
   1 -10   6     1515.61     1610.93     15.97 o 
   2 -10   6      360.77      360.73      7.03 o 
   3 -10   6        2.46        6.55      2.38 o 
   4 -10   6     2541.11     2472.78     26.65 o 
   5 -10   6      759.69      740.58     12.25 o 
   6 -10   6     2043.13     2048.73     24.60 o 
   7 -10   6      796.82      783.78     15.41 o 
   8 -10   6        0.51       -4.43      4.43 o 
   9 -10   6     1169.96     1153.46     25.17 o 
  10 -10   6      485.59      485.51     16.21 o 
  11 -10   6       19.34        6.78      5.48 o 
  12 -10   6      315.26      313.94     16.62 o 
  13 -10   6       51.78       36.08      7.82 o 
  14 -10   6        0.30        9.52     15.68 o 
  15 -10   6       88.53       80.53     13.52 o 
  16 -10   6       12.25       -0.66      9.54 o 
 -14  -9   6       23.37        3.54     14.02 o 
 -13  -9   6        3.07       15.22     14.05 o 
 -12  -9   6       43.28       28.21     15.76 o 
 -10  -9   6        3.13       -6.70      6.70 o 
  -9  -9   6      476.30      482.17     14.10 o 
  -8  -9   6      184.18      222.10     11.50 o 
  -7  -9   6        4.91        0.95      4.02 o 
  -6  -9   6      545.07      533.39     13.09 o 
  -5  -9   6     1540.23     1458.50     24.97 o 
  -4  -9   6      155.67      159.54      8.24 o 
  -3  -9   6     5838.69     5827.42     70.55 o 
  -2  -9   6      917.53      936.48     19.87 o 
  -1  -9   6       92.32       91.92      3.60 o 
   0  -9   6    10452.58    10637.96     96.82 o 
   1  -9   6      795.04      757.34      8.85 o 
   2  -9   6      268.69      295.48      5.61 o 
   3  -9   6     4602.78     4742.43     41.69 o 
   4  -9   6      172.13      161.97      5.25 o 
   5  -9   6       11.69       12.79      3.44 o 
   6  -9   6     2659.77     2614.76     27.58 o 
   7  -9   6      247.82      246.65      8.43 o 
   8  -9   6        0.07       -1.86      6.10 o 
   9  -9   6      280.61      296.31     12.42 o 
  10  -9   6      334.05      332.28     24.68 o 
  11  -9   6        0.31       -4.75      4.75 o 
  12  -9   6        2.07        4.40      5.97 o 
  13  -9   6      214.51      245.85     15.22 o 
  14  -9   6        0.18       -0.20      8.57 o 
  15  -9   6        3.13        6.75      9.49 o 
  16  -9   6       49.08       69.75     21.08 o 
 -14  -8   6        4.42       12.27     22.60 o 
 -13  -8   6       12.84        9.44     11.17 o 
 -12  -8   6       83.05       85.66     25.44 o 
 -11  -8   6        3.11       -3.48      7.67 o 
 -10  -8   6        2.65       -8.14     10.78 o 
  -9  -8   6      178.10      185.84     12.06 o 
  -8  -8   6      365.91      351.43     10.45 o 
  -7  -8   6        4.91       -1.07      3.88 o 
  -6  -8   6     1747.04     1784.11     24.30 o 
  -5  -8   6     5346.88     5479.98     68.01 o 
  -4  -8   6      274.59      295.39      9.15 o 
  -3  -8   6      130.20      141.25      6.54 o 
  -2  -8   6     8355.83     8434.56    112.43 o 
  -1  -8   6      190.62      194.39      8.52 o 
   0  -8   6      363.88      380.66      5.50 o 
   1  -8   6     5933.45     5900.30     45.31 o 
   2  -8   6      538.65      532.51      6.56 o 
   3  -8   6       83.24       65.01      3.48 o 
   4  -8   6     4096.73     3880.82     40.84 o 
   5  -8   6        6.86        7.20      3.73 o 
   6  -8   6      492.28      508.13      9.10 o 
   7  -8   6     3751.45     3667.28     51.26 o 
   8  -8   6      217.04      223.65     10.63 o 
   9  -8   6      415.22      409.48     14.21 o 
  10  -8   6     1224.06     1172.64     44.97 o 
  11  -8   6        2.44        6.02      4.84 o 
  12  -8   6      180.28      181.53     13.58 o 
  13  -8   6      120.23      128.17     12.22 o 
  14  -8   6        7.08       20.14      9.78 o 
  15  -8   6        8.29       11.53     10.26 o 
  16  -8   6        7.59        8.44     11.12 o 
 -15  -7   6        5.53       -1.83     13.16 o 
 -14  -7   6      177.40      189.25     15.62 o 
 -13  -7   6       48.85       77.74     11.66 o 
 -12  -7   6      102.08       81.65     17.40 o 
 -11  -7   6      618.34      616.69     22.54 o 
 -10  -7   6      154.20      183.27     13.51 o 
  -9  -7   6      237.01      219.43     11.59 o 
  -8  -7   6     1861.65     1829.33     24.14 o 
  -7  -7   6      107.26      110.25      6.00 o 
  -6  -7   6      107.34       90.69      6.20 o 
  -5  -7   6     3679.07     3643.60     39.19 o 
  -4  -7   6      253.97      256.53     25.08 o 
  -3  -7   6      371.09      364.61      8.55 o 
  -2  -7   6     1308.81     1215.35     22.22 o 
  -1  -7   6     1538.26     1636.23     34.74 o 
   0  -7   6      379.50      362.13      5.22 o 
   1  -7   6      151.03      119.86      2.96 o 
   2  -7   6     5233.52     5163.11     45.81 o 
   3  -7   6      138.08      124.41      3.49 o 
   4  -7   6       64.06       71.08      3.29 o 
   5  -7   6     4003.46     3987.09     41.17 o 
   6  -7   6      239.43      217.53      8.14 o 
   7  -7   6       61.96       57.08      5.45 o 
   8  -7   6     2852.40     2835.29     59.06 o 
   9  -7   6        6.78       -0.19      3.72 o 
  10  -7   6      355.46      369.59     21.19 o 
  11  -7   6      564.19      562.76     19.49 o 
  12  -7   6        0.21        7.77      9.48 o 
  13  -7   6      310.88      314.76     20.90 o 
  14  -7   6      200.58      176.43     24.31 o 
  15  -7   6        0.62       -9.15      9.15 o 
  16  -7   6       35.64       32.63     12.35 o 
 -15  -6   6        2.29       -4.21     12.15 o 
 -14  -6   6        0.34       -0.83      8.17 o 
 -13  -6   6      191.06      198.88     15.78 o 
 -12  -6   6       28.41       31.16      9.65 o 
 -11  -6   6       10.37       15.41      7.97 o 
 -10  -6   6     1250.13     1268.54     33.10 o 
  -9  -6   6      155.54      183.00     12.00 o 
  -8  -6   6      279.88      255.99      8.23 o 
  -7  -6   6     1899.85     1916.41     22.27 o 
  -6  -6   6      376.16      384.45      7.88 o 
  -5  -6   6     1991.87     2034.07     18.14 o 
  -4  -6   6     5754.51     5875.20     52.30 o 
  -3  -6   6      258.06      327.22      7.70 o 
  -2  -6   6    12191.68    12508.65    194.88 o 
  -1  -6   6    17901.77    18500.70    180.87 o 
   0  -6   6      289.67      311.10      6.58 o 
   1  -6   6    14582.56    15051.58    125.18 o 
   2  -6   6     3573.70     3624.23     33.39 o 
   3  -6   6      398.80      459.14      7.23 o 
   4  -6   6     1891.35     1668.11     17.67 o 
   5  -6   6      111.96       98.50      6.16 o 
   6  -6   6      153.06      132.87      5.81 o 
   7  -6   6     1110.48     1092.16     18.19 o 
   8  -6   6       26.59       19.91      8.20 o 
   9  -6   6      281.11      268.66     10.79 o 
  10  -6   6      375.48      360.22     12.97 o 
  11  -6   6        8.76        7.59      5.38 o 
  12  -6   6       48.16       45.23     10.57 o 
  13  -6   6       18.87       20.99      7.76 o 
  14  -6   6       67.04       81.10     14.22 o 
  15  -6   6       25.17       17.66     11.66 o 
  16  -6   6        0.12       10.39     10.79 o 
 -15  -5   6       11.25        7.89     12.92 o 
 -14  -5   6       78.04       47.84     15.79 o 
 -13  -5   6      133.86      126.57     13.18 o 
 -12  -5   6       37.04       43.16      9.48 o 
 -11  -5   6      248.60      298.64     16.90 o 
 -10  -5   6       42.57       54.05      8.81 o 
  -9  -5   6      255.90      283.10     15.55 o 
  -8  -5   6     1926.39     1883.56     26.28 o 
  -7  -5   6      176.62      173.43      5.85 o 
  -6  -5   6     4403.99     4432.64     36.10 o 
  -5  -5   6      452.54      471.24      6.47 o 
  -4  -5   6      503.39      464.83      7.13 o 
  -3  -5   6      830.31      716.87     10.25 o 
  -2  -5   6       23.89       12.21      3.71 o 
  -1  -5   6     3320.89     3218.28     37.26 o 
   0  -5   6    14792.85    15857.26    141.20 o 
   1  -5   6     2373.67     2571.92     24.42 o 
   2  -5   6    19107.60    19080.91    170.23 o 
   3  -5   6     4062.81     4147.91     38.47 o 
   4  -5   6       57.80       50.19      3.25 o 
   5  -5   6     5228.44     4919.14     49.70 o 
   6  -5   6     1545.43     1466.53     19.62 o 
   7  -5   6       14.14       20.48      3.98 o 
   8  -5   6     2333.89     2318.65     31.71 o 
   9  -5   6      140.75      162.80      8.43 o 
  10  -5   6       64.74       75.66      7.65 o 
  11  -5   6      588.21      612.36     42.83 o 
  12  -5   6       89.98       84.93     10.52 o 
  13  -5   6        3.98        4.76      6.78 o 
  14  -5   6      204.21      210.55     20.23 o 
  15  -5   6        1.10        8.51     10.27 o 
  16  -5   6        0.59        0.60      9.81 o 
 -16  -4   6       60.76       74.94     18.04 o 
 -15  -4   6       65.70       58.81     17.09 o 
 -13  -4   6      364.99      413.63     24.49 o 
 -12  -4   6      364.71      396.65     32.30 o 
 -11  -4   6        1.71       -5.50      5.50 o 
 -10  -4   6     1135.12     1119.02     25.45 o 
  -9  -4   6      431.69      423.68     19.63 o 
  -8  -4   6      529.14      552.88     13.17 o 
  -7  -4   6     3059.04     3165.15     29.18 o 
  -6  -4   6      392.64      396.88      7.20 o 
  -5  -4   6      303.45      302.43      5.06 o 
  -4  -4   6     6211.86     6106.14     49.52 o 
  -3  -4   6     4220.14     4602.28     33.45 o 
  -2  -4   6      252.78      221.54      4.61 o 
  -1  -4   6     4724.89     4941.33     56.64 o 
   0  -4   6       85.30      122.31      4.72 o 
   1  -4   6     1431.29     1497.64     15.77 o 
   2  -4   6     3545.04     3483.31     34.87 o 
   3  -4   6     1457.02     1368.08     17.40 o 
   4  -4   6        3.71       15.75      7.66 o 
   5  -4   6        1.99       -0.20      1.82 o 
   6  -4   6     3005.82     2976.75     35.96 o 
   7  -4   6      173.24      184.84      7.90 o 
   8  -4   6      118.17      119.78      7.37 o 
   9  -4   6     1177.97     1208.61     23.29 o 
  10  -4   6      208.62      227.87     28.50 o 
  11  -4   6        0.24       -5.51      5.51 o 
  12  -4   6      490.12      504.77     36.04 o 
  13  -4   6       17.21       18.93     12.80 o 
  14  -4   6       38.70       51.51     13.58 o 
  15  -4   6      111.11      118.16     17.15 o 
 -14  -3   6       19.19       22.21     14.06 o 
 -13  -3   6       39.09       30.78     10.67 o 
 -12  -3   6      579.09      611.03     21.26 o 
 -11  -3   6      333.04      311.73     23.63 o 
 -10  -3   6       80.51       71.04      6.86 o 
  -9  -3   6     1296.16     1322.70     23.46 o 
  -8  -3   6     1046.03     1029.99     14.15 o 
  -7  -3   6      392.37      401.01      6.69 o 
  -6  -3   6     7288.72     7283.06     56.23 o 
  -5  -3   6     1316.83     1315.43     15.62 o 
  -4  -3   6        5.17       10.47      1.44 o 
  -3  -3   6    22355.25    23745.64    212.34 o 
  -2  -3   6     3454.53     3801.43     36.47 o 
  -1  -3   6      443.29      397.30      6.95 o 
   0  -3   6    16377.76    16512.47    164.29 o 
   1  -3   6      438.91      488.46     17.78 o 
   2  -3   6     2504.43     2482.12     29.31 o 
   3  -3   6    19988.96    20327.64    169.85 o 
   4  -3   6        6.11       14.66      2.24 o 
   5  -3   6     1952.16     1975.94     21.46 o 
   6  -3   6      367.85      305.85      7.41 o 
   7  -3   6      159.18      152.82      6.83 o 
   8  -3   6      392.82      427.02     13.66 o 
   9  -3   6       75.54       85.80      6.10 o 
  10  -3   6      799.63      794.18     18.43 o 
  11  -3   6       27.87       24.26     10.84 o 
  12  -3   6        0.11       -0.33      5.74 o 
  13  -3   6      123.50      138.10     11.44 o 
  14  -3   6        2.50        6.15      8.34 o 
  15  -3   6        0.14       12.84      8.87 o 
 -16  -2   6       13.73       19.37     14.90 o 
 -15  -2   6      146.59      169.65     23.72 o 
 -14  -2   6        1.94        7.27      9.60 o 
 -13  -2   6      174.51      171.29     23.63 o 
 -12  -2   6      344.91      374.30     14.09 o 
 -11  -2   6       36.53       45.18      6.07 o 
 -10  -2   6      117.19      130.21      7.57 o 
  -9  -2   6     1431.65     1437.60     18.20 o 
  -8  -2   6     1451.17     1441.10     17.62 o 
  -7  -2   6       77.58       86.68      4.36 o 
  -6  -2   6      478.00      525.78      7.77 o 
  -5  -2   6     2045.62     1966.68     18.72 o 
  -4  -2   6      508.12      667.12      8.74 o 
  -3  -2   6        5.06        7.82      3.31 o 
  -2  -2   6     7385.17     7281.39     67.46 o 
  -1  -2   6      486.86      607.86      9.01 o 
   0  -2   6     4393.51     4469.89     52.03 o 
   1  -2   6     4161.78     4100.91     49.65 o 
   2  -2   6      970.35     1018.94     11.23 o 
   3  -2   6     5600.69     5670.28     56.37 o 
   4  -2   6    14173.43    14446.33    128.20 o 
   5  -2   6       45.28       56.10      3.84 o 
   6  -2   6     4699.30     4620.48     44.71 o 
   7  -2   6     2065.90     2004.69     27.77 o 
   8  -2   6      120.08      122.30      6.90 o 
   9  -2   6      279.18      253.68      9.19 o 
  10  -2   6      453.52      446.87     19.29 o 
  11  -2   6        0.04       -3.94      4.99 o 
  12  -2   6      103.62      118.74     10.46 o 
  13  -2   6       35.88       30.92      7.56 o 
  14  -2   6       13.38       28.19     15.53 o 
  15  -2   6       63.88       70.17     19.54 o 
 -17  -1   6       71.33       82.43     19.82 o 
 -16  -1   6        6.51       -0.29     14.94 o 
 -15  -1   6       65.76       56.50     12.51 o 
 -14  -1   6      288.87      340.43     20.60 o 
 -13  -1   6       25.66       23.31     10.31 o 
 -12  -1   6      301.98      293.62     24.13 o 
 -11  -1   6     1021.40     1045.42     25.42 o 
 -10  -1   6      353.88      332.56      9.03 o 
  -9  -1   6      848.49      881.27     12.50 o 
  -8  -1   6     1448.69     1462.03     16.67 o 
  -7  -1   6       76.44       80.67      3.87 o 
  -6  -1   6     3423.50     3256.04     27.57 o 
  -5  -1   6     2489.34     2360.62     25.47 o 
  -4  -1   6       14.63        1.11      1.87 o 
  -3  -1   6     8101.35     8397.47     77.80 o 
  -2  -1   6     3633.16     3824.78     47.36 o 
  -1  -1   6      317.31      323.69      7.18 o 
   0  -1   6     4122.82     4339.97     39.54 o 
   1  -1   6      196.72      198.04      4.84 o 
   2  -1   6     3374.19     3461.75     29.09 o 
   3  -1   6     2474.04     2464.06     23.73 o 
   4  -1   6      458.85      410.46      7.48 o 
   5  -1   6      480.29      451.64      7.98 o 
   6  -1   6      565.59      538.45     14.42 o 
   7  -1   6      611.93      610.76     12.54 o 
   8  -1   6      568.28      561.69     12.57 o 
   9  -1   6      340.82      307.97     12.25 o 
  10  -1   6      898.17      950.87     18.07 o 
  11  -1   6       94.10       84.92      8.86 o 
  12  -1   6       74.94       78.46      9.30 o 
  13  -1   6      132.05      155.99     23.81 o 
  14  -1   6       20.40       35.50     17.82 o 
  15  -1   6       22.67       28.38     18.72 o 
 -17   0   6        5.44       13.63     31.62 o 
 -16   0   6        6.83       16.70     11.23 o 
 -15   0   6       12.87       -3.69      9.97 o 
 -14   0   6        5.06       19.15     23.37 o 
 -13   0   6      105.92      102.88      9.50 o 
 -12   0   6       75.71       78.87     11.53 o 
 -11   0   6      218.39      225.46     10.83 o 
 -10   0   6      601.71      619.68     11.95 o 
  -9   0   6        0.22        1.04      2.35 o 
  -8   0   6     1882.01     1798.61     19.33 o 
  -7   0   6     2522.61     2480.51     22.72 o 
  -6   0   6       41.84       36.48      2.67 o 
  -5   0   6     8790.57     8785.25     70.37 o 
  -4   0   6     2285.43     2109.39     23.12 o 
  -3   0   6      897.52      865.01     11.64 o 
  -2   0   6    12432.89    12342.10    112.74 o 
  -1   0   6      299.27      268.22     10.98 o 
   0   0   6      634.52      728.03     12.76 o 
   1   0   6    15853.07    16417.78    176.00 o 
   2   0   6     2288.29     2301.24     24.17 o 
   3   0   6       40.36       39.84      2.93 o 
   4   0   6     6379.34     6354.54     54.14 o 
   5   0   6      641.16      666.65     12.01 o 
   6   0   6      541.67      524.05     10.42 o 
   7   0   6     1574.43     1570.35     20.62 o 
   8   0   6       19.08       15.25      4.40 o 
   9   0   6      236.19      215.88      9.70 o 
  10   0   6      262.96      278.92     11.95 o 
  11   0   6      170.45      222.36     11.63 o 
  12   0   6        0.50        3.29      8.60 o 
  13   0   6        0.69        4.67     13.33 o 
  14   0   6       13.94      -10.43     14.64 o 
 -17   1   6       81.61       86.08     16.33 o 
 -16   1   6       64.70       72.02     22.13 o 
 -15   1   6        4.52       10.59     18.76 o 
 -14   1   6      365.56      385.19     15.16 o 
 -13   1   6       66.28       78.73     10.77 o 
 -12   1   6       25.99       25.84      6.40 o 
 -11   1   6     1356.27     1364.46     23.22 o 
 -10   1   6      190.94      192.04      8.52 o 
  -9   1   6       52.52       45.50      3.39 o 
  -8   1   6     1130.16     1103.50     12.91 o 
  -7   1   6      328.95      327.84      6.38 o 
  -6   1   6       94.02       95.78      3.89 o 
  -5   1   6     2507.12     2461.98     26.17 o 
  -4   1   6    16664.78    16860.23    141.13 o 
  -3   1   6     1127.60     1238.21     15.32 o 
  -2   1   6      158.83      141.01      5.20 o 
  -1   1   6     5372.94     5338.71     54.01 o 
   0   1   6      150.31      125.35      4.60 o 
   1   1   6      590.55      577.10     19.96 o 
   2   1   6     6660.38     6527.79     59.56 o 
   3   1   6       39.56       47.00      2.97 o 
   4   1   6     1225.45     1205.92     14.83 o 
   5   1   6     5233.58     5179.43     54.45 o 
   6   1   6      498.78      489.40     10.24 o 
   7   1   6      308.13      286.13      8.43 o 
   8   1   6     1208.05     1245.67     18.58 o 
   9   1   6       33.50       43.74      5.39 o 
  10   1   6      126.19      137.08     10.60 o 
  11   1   6      213.30      213.92     26.09 o 
  12   1   6        0.04       10.99      9.61 o 
  13   1   6       14.82        1.48     13.77 o 
  14   1   6       60.62       39.13     17.43 o 
 -17   2   6        0.53       -9.25     10.65 o 
 -16   2   6      100.17      116.74     29.61 o 
 -15   2   6       79.41       74.10      9.32 o 
 -14   2   6       31.02       21.04      6.45 o 
 -13   2   6      534.98      542.69     16.59 o 
 -12   2   6       54.98       56.11      6.66 o 
 -11   2   6      473.85      486.78     13.15 o 
 -10   2   6     2116.39     2063.43     29.64 o 
  -9   2   6      156.92      158.03      7.13 o 
  -8   2   6      434.99      436.33      8.35 o 
  -7   2   6     5442.85     5412.86     53.42 o 
  -6   2   6       26.20       33.00      2.67 o 
  -5   2   6     3077.69     3013.30     28.89 o 
  -4   2   6     5531.99     5397.12     47.94 o 
  -3   2   6      133.09      154.01      4.54 o 
  -2   2   6       45.00       37.86      3.09 o 
  -1   2   6     6758.52     6952.76     65.14 o 
   0   2   6     3055.97     3167.39     37.82 o 
   1   2   6     2441.33     2257.40     24.31 o 
   2   2   6      673.25      728.56     12.17 o 
   3   2   6     1686.41     1593.56     16.86 o 
   4   2   6      109.46       98.04      4.47 o 
   5   2   6      314.19      311.59      8.25 o 
   6   2   6      676.90      694.81     12.48 o 
   7   2   6       13.87        6.04      3.55 o 
   8   2   6       58.33       63.09      7.84 o 
   9   2   6      424.90      434.16     15.36 o 
  10   2   6        5.80        8.74      6.12 o 
  11   2   6       36.16       56.46      9.70 o 
  12   2   6       53.83       28.38     15.14 o 
  13   2   6       10.44       18.23     15.47 o 
  14   2   6       39.32       53.57     17.63 o 
 -17   3   6        0.32       -5.60     15.88 o 
 -16   3   6       65.76       62.68     11.21 o 
 -15   3   6       74.27       70.28     11.79 o 
 -14   3   6       27.28       45.94      7.57 o 
 -13   3   6       26.86       29.47      5.76 o 
 -12   3   6      291.10      290.67     14.46 o 
 -11   3   6       42.64       48.63      8.44 o 
 -10   3   6        2.47        2.58      3.87 o 
  -9   3   6     1902.96     1941.08     27.54 o 
  -8   3   6       18.54       16.49      3.11 o 
  -7   3   6      411.29      375.32      8.07 o 
  -6   3   6     6873.81     6767.24     65.56 o 
  -5   3   6       76.64       79.48      4.17 o 
  -4   3   6     4175.02     4116.26     37.85 o 
  -3   3   6    11315.91    11397.38     96.40 o 
  -2   3   6      729.85      812.65     12.25 o 
  -1   3   6     5796.00     5515.02     50.12 o 
   0   3   6    11991.97    11990.15     96.24 o 
   1   3   6      829.45      828.99     12.09 o 
   2   3   6     7435.60     7406.01     66.98 o 
   3   3   6     1140.76     1184.60     16.12 o 
   4   3   6        2.73        6.15      2.62 o 
   5   3   6     1830.80     1796.96     25.51 o 
   6   3   6      680.59      681.36     17.63 o 
   7   3   6        8.95        6.17      5.54 o 
   8   3   6      438.56      442.21     15.40 o 
   9   3   6       25.74       30.02      6.88 o 
  10   3   6        0.63        2.33      5.78 o 
  11   3   6       33.91       19.50      8.07 o 
  12   3   6        4.78       -3.46     12.45 o 
 -17   4   6        1.95        6.03      8.49 o 
 -16   4   6       89.01      107.62     16.16 o 
 -15   4   6      138.32      158.95     14.33 o 
 -14   4   6        1.79        4.59      5.98 o 
 -13   4   6      352.76      361.02     14.47 o 
 -12   4   6      441.25      413.70     15.24 o 
 -11   4   6       94.39       79.65      7.98 o 
 -10   4   6     1593.79     1525.99     24.18 o 
  -9   4   6      317.38      327.59      9.98 o 
  -8   4   6        4.88       10.78      3.60 o 
  -7   4   6     1928.98     1897.77     27.84 o 
  -6   4   6        1.76        3.76      4.66 o 
  -5   4   6     1781.24     1747.02     21.12 o 
  -4   4   6     2682.79     2664.81     29.22 o 
  -3   4   6     1684.86     1695.07     18.22 o 
  -2   4   6      314.71      222.43      5.43 o 
  -1   4   6       43.58       27.70      5.25 o 
   0   4   6     3581.90     3420.17     33.57 o 
   1   4   6     3660.77     3700.38     34.29 o 
   2   4   6       11.99       11.44      3.27 o 
   3   4   6     1597.75     1548.98     22.52 o 
   4   4   6     3181.37     3087.88     49.65 o 
   5   4   6       94.43       92.28     10.45 o 
   6   4   6     1272.50     1219.02     63.05 o 
   7   4   6      455.94      419.10     14.63 o 
   8   4   6       53.90       40.46      7.36 o 
   9   4   6      407.55      401.03     15.30 o 
  10   4   6      104.17      101.59     17.20 o 
  11   4   6        0.37       -1.95     10.86 o 
  12   4   6      202.53      215.56     26.23 o 
  13   4   6        2.45       -9.33     13.97 o 
 -17   5   6       41.85       27.51     17.12 o 
 -16   5   6        0.17       13.52     10.56 o 
 -15   5   6      136.86      132.56     13.22 o 
 -14   5   6      211.93      221.24     13.78 o 
 -13   5   6        5.78        9.52      5.97 o 
 -12   5   6      646.92      618.19     17.97 o 
 -11   5   6      394.41      370.24     15.02 o 
 -10   5   6      193.28      190.52     14.40 o 
  -9   5   6     3376.90     3314.40     71.53 o 
  -8   5   6      172.58      175.50     10.86 o 
  -7   5   6      194.98      174.69      9.89 o 
  -6   5   6     7288.53     7097.15     76.16 o 
  -5   5   6      482.04      478.64      9.50 o 
  -4   5   6      371.51      402.99      8.53 o 
  -3   5   6     6497.70     6334.44     62.16 o 
  -2   5   6      706.75      715.32     11.95 o 
  -1   5   6        2.63        2.48      2.13 o 
   0   5   6     2503.89     2398.05     22.62 o 
   1   5   6      306.99      289.18      9.23 o 
   2   5   6       14.33        6.50      4.02 o 
   3   5   6      250.50      234.11      9.80 o 
   4   5   6       92.37       95.48      9.79 o 
   5   5   6       13.05       24.56     10.86 o 
   6   5   6      425.20      392.34     14.30 o 
   7   5   6      575.95      559.03     17.32 o 
   8   5   6       10.11       11.86      6.44 o 
   9   5   6        0.00        5.28      6.70 o 
  10   5   6      248.12      242.36     14.73 o 
  11   5   6        0.05        7.52      9.21 o 
  12   5   6       11.90       13.54     15.27 o 
 -17   6   6        4.86       -8.60     11.23 o 
 -16   6   6        0.39        0.15     13.70 o 
 -15   6   6       40.98       44.02     12.08 o 
 -14   6   6       36.78       35.35      9.22 o 
 -13   6   6       60.28       45.30      7.59 o 
 -12   6   6       43.18       48.11      7.05 o 
 -11   6   6      849.76      823.99     20.14 o 
 -10   6   6      311.45      278.58     11.48 o 
  -9   6   6      341.50      331.48     16.63 o 
  -8   6   6     2179.11     2159.75     43.54 o 
  -7   6   6      131.29      143.01      9.09 o 
  -6   6   6        0.17        2.33      5.44 o 
  -5   6   6     3867.23     3910.97     41.06 o 
  -4   6   6      178.60      167.70      6.46 o 
  -3   6   6      606.13      610.58     11.14 o 
  -2   6   6     6639.83     6494.59     55.58 o 
  -1   6   6      269.53      272.56      6.79 o 
   0   6   6      931.72      976.39     12.11 o 
   1   6   6     1493.80     1455.46     18.44 o 
   2   6   6      196.19      188.32      7.99 o 
   3   6   6      765.53      729.45     13.91 o 
   4   6   6     1833.91     1820.11     25.03 o 
   5   6   6       36.33       35.83      5.98 o 
   6   6   6      186.78      179.59     11.41 o 
   7   6   6      389.38      389.92     14.86 o 
   8   6   6        0.03       -5.87      5.87 o 
   9   6   6       38.58       25.04      7.51 o 
  10   6   6       57.84       43.27      9.81 o 
  11   6   6       20.84       37.33      9.89 o 
  12   6   6       11.82      -11.94     14.44 o 
 -17   7   6       56.57       35.15     12.17 o 
 -16   7   6        6.93        2.33      9.34 o 
 -15   7   6       15.17       17.87      8.60 o 
 -14   7   6      560.24      580.17     32.05 o 
 -13   7   6        2.87        1.70      5.64 o 
 -12   7   6      121.20      147.42     10.64 o 
 -11   7   6      634.78      656.53     18.09 o 
 -10   7   6        2.52       11.91      6.34 o 
  -9   7   6       56.37       64.28     10.72 o 
  -8   7   6     1252.58     1182.96     31.15 o 
  -7   7   6      983.17      922.05     21.78 o 
  -6   7   6      195.81      204.59      9.86 o 
  -5   7   6       78.54       89.10      5.49 o 
  -4   7   6      175.96      153.26      6.86 o 
  -3   7   6      635.83      616.29     10.63 o 
  -2   7   6        0.22        1.27      3.00 o 
  -1   7   6     1844.20     1791.16     23.43 o 
   0   7   6        2.19       -3.30      3.60 o 
   1   7   6      180.90      157.98      7.82 o 
   2   7   6     1450.93     1477.84     22.40 o 
   3   7   6       31.30       20.43      5.04 o 
   4   7   6      678.17      693.50     14.25 o 
   5   7   6      709.76      742.63     17.34 o 
   6   7   6        0.37       -0.61      5.59 o 
   7   7   6      286.80      306.45     14.17 o 
   8   7   6      172.93      189.41     16.73 o 
   9   7   6        0.55        8.04      7.14 o 
  10   7   6      146.72      142.33     13.85 o 
  11   7   6       40.53       32.33      9.74 o 
 -17   8   6        1.26       11.92      9.78 o 
 -16   8   6       88.08       81.01     13.84 o 
 -15   8   6        0.18        4.48      6.59 o 
 -14   8   6       57.48       53.71      8.41 o 
 -13   8   6      297.57      311.74     14.36 o 
 -12   8   6       18.01       20.84      5.78 o 
 -11   8   6      393.17      343.12     13.70 o 
 -10   8   6     1371.44     1295.92     37.41 o 
  -9   8   6       83.13       80.59      8.60 o 
  -8   8   6     2026.81     2046.68     42.91 o 
  -7   8   6     1116.42     1111.84     24.77 o 
  -6   8   6      114.21      107.66      8.66 o 
  -5   8   6      749.98      712.42     22.24 o 
  -4   8   6     2844.95     2799.46     35.51 o 
  -3   8   6        0.30       -3.48      3.48 o 
  -2   8   6     1902.71     1872.19     26.62 o 
  -1   8   6      966.37     1025.40     18.30 o 
   0   8   6        8.98        6.53      4.02 o 
   1   8   6     1341.98     1290.43     22.04 o 
   2   8   6       52.37       62.63      6.46 o 
   3   8   6       50.27       62.67      6.24 o 
   4   8   6      204.21      196.76      8.86 o 
   5   8   6       54.45       51.40      6.66 o 
   6   8   6       12.56        9.66      6.38 o 
   7   8   6       64.68       54.55      8.49 o 
   8   8   6       89.91       93.59      9.89 o 
   9   8   6        9.60        2.51      7.51 o 
  10   8   6        0.41       11.21     11.27 o 
  11   8   6       39.08       71.16     17.67 o 
 -17   9   6       25.99       40.12     14.48 o 
 -16   9   6       17.20        0.51     28.65 o 
 -15   9   6       29.41       20.75      9.82 o 
 -14   9   6       41.62       35.04      7.59 o 
 -13   9   6        1.31       -4.99      4.99 o 
 -12   9   6       43.06       25.75      6.24 o 
 -11   9   6       93.82       93.12      9.95 o 
 -10   9   6      176.84      185.61     16.92 o 
  -9   9   6      981.49      918.49     25.59 o 
  -8   9   6       51.84       60.47      7.48 o 
  -7   9   6      469.03      454.76     17.33 o 
  -6   9   6      711.27      656.09     15.43 o 
  -5   9   6       22.95       17.81      4.05 o 
  -4   9   6     1375.99     1367.97     21.63 o 
  -3   9   6     1156.62     1222.27     26.37 o 
  -2   9   6        9.83        8.76      4.80 o 
  -1   9   6     1113.38     1111.67     19.72 o 
   0   9   6      240.39      249.19     10.84 o 
   1   9   6       98.11       95.78      7.71 o 
   2   9   6     2115.50     2058.47     37.27 o 
   3   9   6      307.35      294.89     12.14 o 
   4   9   6       17.11       11.99      5.74 o 
   5   9   6      396.40      414.38     16.34 o 
   6   9   6       22.99        5.22      9.99 o 
   7   9   6       24.91       22.61     15.08 o 
   8   9   6       54.33       44.12     13.03 o 
   9   9   6        0.97        6.26     10.99 o 
  10   9   6        5.62       11.96     10.28 o 
 -17  10   6        1.40       -6.08      9.25 o 
 -16  10   6      105.89       62.23     17.81 o 
 -15  10   6       23.53       18.68     12.14 o 
 -14  10   6        0.57       -7.71      7.71 o 
 -13  10   6      247.61      256.24     13.96 o 
 -12  10   6       68.63       68.71      8.48 o 
 -11  10   6       26.47       35.86      7.61 o 
 -10  10   6      426.62      433.06     16.56 o 
  -9  10   6       28.05       25.03      6.96 o 
  -8  10   6       56.87       73.96      9.45 o 
  -7  10   6      519.84      497.61     16.35 o 
  -6  10   6        0.14        2.85      3.95 o 
  -5  10   6        0.19       -2.03      3.27 o 
  -4  10   6      317.42      341.94     13.00 o 
  -3  10   6      567.40      506.28     19.62 o 
  -2  10   6       14.73       14.34      4.65 o 
  -1  10   6      141.69      160.40     10.49 o 
   0  10   6      398.34      398.95     12.58 o 
   1  10   6       43.11       53.75      7.16 o 
   2  10   6       14.89       14.57      5.55 o 
   3  10   6      411.02      408.48     13.72 o 
   4  10   6        0.11        1.07      6.60 o 
   5  10   6       58.46       64.25      9.12 o 
   6  10   6      220.25      266.24     15.43 o 
   7  10   6        9.09       11.76      9.40 o 
   8  10   6        2.52        0.56     19.19 o 
   9  10   6       54.30       53.25     14.14 o 
 -17  11   6        2.90       -3.05      9.56 o 
 -16  11   6        0.18        3.37      9.38 o 
 -15  11   6       51.08       58.01     12.84 o 
 -14  11   6       11.80        9.65      9.44 o 
 -13  11   6        0.39       -0.80      4.97 o 
 -12  11   6      265.77      265.67     13.99 o 
 -11  11   6       42.67       37.43      9.22 o 
 -10  11   6       48.93       42.62     14.39 o 
  -9  11   6      941.03      951.08     32.95 o 
  -8  11   6      203.97      203.77     12.20 o 
  -7  11   6      429.74      430.62     19.69 o 
  -6  11   6     1492.81     1460.91     30.69 o 
  -5  11   6       44.97       47.88      6.21 o 
  -4  11   6      437.96      422.86     13.51 o 
  -3  11   6     1122.23     1114.79     41.89 o 
  -2  11   6      224.87      201.97     10.90 o 
  -1  11   6      519.20      512.63     16.03 o 
   0  11   6      319.28      334.13     19.75 o 
   1  11   6       58.43       66.03      7.45 o 
   2  11   6      136.88      127.67      9.36 o 
   3  11   6       76.03       55.75      7.76 o 
   4  11   6       14.82        0.60      6.99 o 
   5  11   6       67.88       45.52      9.37 o 
   6  11   6        0.39       -2.50      8.14 o 
   7  11   6       27.75       31.05     12.97 o 
   8  11   6        0.02       -1.44     10.36 o 
 -16  12   6       10.48       17.79     12.86 o 
 -15  12   6       33.79       26.16     10.80 o 
 -14  12   6        8.01        8.29      8.80 o 
 -13  12   6        5.92        1.10      5.60 o 
 -12  12   6       13.24        7.74      5.69 o 
 -11  12   6       62.12       62.21     10.61 o 
 -10  12   6       26.58       30.17      8.80 o 
  -9  12   6       50.70       57.76      8.64 o 
  -8  12   6      238.45      239.08     13.39 o 
  -7  12   6       20.73       24.16      7.23 o 
  -6  12   6       46.06       51.42      9.22 o 
  -5  12   6      442.50      471.09     14.52 o 
  -4  12   6        7.97       20.18      8.11 o 
  -3  12   6      470.69      459.44     14.93 o 
  -2  12   6      237.27      229.06     14.60 o 
  -1  12   6       42.76       44.05      7.45 o 
   0  12   6      299.36      326.41     14.19 o 
   1  12   6      547.23      554.28     16.03 o 
   2  12   6        3.83        1.60      5.29 o 
   3  12   6      192.79      186.79     11.67 o 
   4  12   6      335.42      302.25     16.98 o 
   5  12   6        0.04       -6.66      7.47 o 
   6  12   6       95.81       96.60     17.42 o 
   7  12   6       25.23       48.47     14.11 o 
 -16  13   6        1.54        9.83     18.37 o 
 -15  13   6       68.72       62.54     13.14 o 
 -14  13   6       79.67       72.44     13.24 o 
 -13  13   6        0.15       -0.01      8.59 o 
 -12  13   6      138.26      133.70     14.85 o 
 -11  13   6       41.81       29.60      9.33 o 
 -10  13   6        1.52       -5.72      6.13 o 
  -9  13   6      314.00      323.34     15.90 o 
  -8  13   6       43.15       53.28     24.65 o 
  -7  13   6        0.06       -0.13      6.95 o 
  -6  13   6      400.52      423.70     19.62 o 
  -5  13   6        4.86        4.69      4.69 o 
  -4  13   6        9.26        2.76      4.82 o 
  -3  13   6      195.29      193.71     11.87 o 
  -2  13   6        7.80        1.19      7.01 o 
  -1  13   6       43.66       37.23      7.28 o 
   0  13   6       29.06       33.41      7.53 o 
   1  13   6      142.93      149.93     11.90 o 
   2  13   6       51.56       39.23      7.03 o 
   3  13   6        1.77        3.49      6.55 o 
   4  13   6       97.36      113.51     12.34 o 
   5  13   6       45.42       54.04     11.83 o 
   6  13   6        0.91       -3.72      9.40 o 
   7  13   6       58.38       58.49     24.39 o 
 -15  14   6        1.97        2.52      8.95 o 
 -14  14   6       20.41       31.06     10.76 o 
 -13  14   6       58.51       47.44     11.18 o 
 -12  14   6        7.07        8.24      8.32 o 
 -11  14   6      173.53      176.89     14.20 o 
 -10  14   6       38.22       43.37      8.30 o 
  -9  14   6        0.76        2.52      7.13 o 
  -8  14   6      396.30      396.62     20.28 o 
  -7  14   6      146.95      137.63     14.06 o 
  -6  14   6       31.22       23.84      8.66 o 
  -5  14   6      609.45      677.16     28.08 o 
  -4  14   6        4.94       18.89      6.17 o 
  -3  14   6       22.02       25.41      6.88 o 
  -2  14   6      264.04      273.77     16.08 o 
  -1  14   6       17.27       14.93      6.49 o 
   0  14   6        4.99       12.14      6.77 o 
   1  14   6       55.43       58.16      8.95 o 
   2  14   6        0.44       -4.21      7.74 o 
   3  14   6        8.29       12.01     11.58 o 
   4  14   6       55.72       44.13     11.35 o 
   5  14   6        0.98        2.73      9.67 o 
 -15  15   6        1.73       -2.87      9.32 o 
 -14  15   6       81.20       51.16     12.15 o 
 -13  15   6       15.29        8.81     11.46 o 
 -12  15   6        0.57       -0.97      7.59 o 
 -11  15   6       15.87        1.81      9.51 o 
 -10  15   6       60.72       43.40     13.91 o 
  -9  15   6        2.18        5.73      8.99 o 
  -8  15   6       14.89       -1.78      7.37 o 
  -7  15   6      114.36      111.16     13.78 o 
  -6  15   6        6.58       -2.05      7.77 o 
  -5  15   6        1.24        0.20      6.51 o 
  -4  15   6       87.75       95.51      9.56 o 
  -3  15   6        9.96       -5.13      6.77 o 
  -2  15   6        7.37       12.18      6.61 o 
  -1  15   6      267.50      278.81     27.94 o 
   0  15   6        5.16        3.05      6.96 o 
   1  15   6        5.11       -3.44      6.13 o 
   2  15   6       89.03       81.94     17.67 o 
   3  15   6        4.36        3.97      7.86 o 
   4  15   6       21.08       15.00      9.82 o 
 -14  16   6       25.71       10.56     10.14 o 
 -13  16   6       54.80       43.16     16.56 o 
 -12  16   6        0.66       -3.75      8.97 o 
 -11  16   6       35.37       35.58     12.34 o 
 -10  16   6       71.62       83.51     15.22 o 
  -9  16   6        0.03        7.45     10.64 o 
  -8  16   6       17.05       20.24      9.42 o 
  -7  16   6       70.86       89.45     13.46 o 
  -6  16   6        4.03       -6.17     15.65 o 
  -5  16   6        0.72       -6.57      6.57 o 
  -4  16   6      109.07      101.87     18.29 o 
  -3  16   6       32.10       32.05      7.73 o 
  -2  16   6       16.72       16.13      7.08 o 
  -1  16   6        6.74       18.69      7.28 o 
   0  16   6       90.69       80.79     11.48 o 
   1  16   6       20.83       20.80      8.26 o 
   2  16   6       13.98       -2.44      7.73 o 
   3  16   6       30.25       55.40     13.78 o 
 -13  17   6        0.03       -1.36      9.75 o 
 -12  17   6       30.22       28.31     12.19 o 
 -11  17   6        0.00        8.34     10.76 o 
 -10  17   6       41.82       32.53     13.02 o 
  -9  17   6      101.88       74.79     15.51 o 
  -8  17   6        0.07       11.14     11.52 o 
  -7  17   6      153.45      153.04     20.27 o 
  -6  17   6      117.82      135.61     19.82 o 
  -5  17   6        0.11       -8.85      8.85 o 
  -4  17   6       90.41       93.91     11.46 o 
  -3  17   6       77.36       67.41     10.86 o 
  -2  17   6        1.22        0.23      6.88 o 
  -1  17   6       26.75       26.90      9.09 o 
   0  17   6       37.60       26.51      9.08 o 
   1  17   6        0.07       -0.59      6.62 o 
   2  17   6       21.27       24.97      8.92 o 
 -12  18   6        1.12        3.78     10.21 o 
 -11  18   6        4.64       -4.61      9.83 o 
 -10  18   6       17.56       22.04     12.71 o 
  -9  18   6        1.38       -0.52      9.97 o 
  -8  18   6        4.73       -6.24     10.12 o 
  -7  18   6        2.91       -1.58     10.98 o 
  -6  18   6        6.58        9.56     11.41 o 
  -5  18   6       28.75       27.04     14.25 o 
  -4  18   6        0.07       12.04      9.63 o 
  -3  18   6       59.27       69.41     11.21 o 
  -2  18   6       15.57       28.47      9.12 o 
  -1  18   6        2.91       13.85      8.35 o 
   0  18   6       17.08        6.16     11.38 o 
 -10  19   6        1.61        9.98     10.84 o 
  -9  19   6       44.22       46.74     13.47 o 
  -8  19   6        0.89       -1.15     10.30 o 
  -7  19   6        0.17        0.14     10.48 o 
  -6  19   6       53.62       48.08     15.16 o 
  -5  19   6        0.02        8.06     12.03 o 
  -4  19   6        3.90        7.32     10.19 o 
  -3  19   6       14.13        3.34      8.03 o 
  -2  19   6       10.34       -1.51     11.49 o 
   1 -23   7        2.86        5.71      7.30 o 
   2 -23   7       14.43       20.24     16.19 o 
   3 -23   7       42.31       34.29      8.69 o 
   4 -23   7        2.06        0.35      6.34 o 
   5 -23   7       19.13       20.08      7.07 o 
   6 -23   7       17.66       17.21      6.92 o 
   7 -23   7        4.81        2.37      5.85 o 
  -1 -22   7       37.51       25.14     13.66 o 
   0 -22   7        1.60       -5.42      5.42 o 
   1 -22   7       11.35        5.02      7.89 o 
   2 -22   7      110.24       94.86     17.85 o 
   3 -22   7       14.41       21.23      9.04 o 
   4 -22   7        5.21       -1.43      8.41 o 
   5 -22   7       25.40       30.42     10.07 o 
   6 -22   7       14.04       13.76      9.47 o 
   7 -22   7        8.68        9.07      7.68 o 
  -3 -21   7       88.07       97.55     15.62 o 
  -2 -21   7        5.37        5.69      7.61 o 
  -1 -21   7        6.34       10.43      7.61 o 
   0 -21   7      149.19      141.40     12.04 o 
   1 -21   7        0.27       -1.35      7.00 o 
   2 -21   7       61.98       51.60      9.00 o 
   3 -21   7      146.42      149.53     15.04 o 
   4 -21   7        5.94       13.23      5.96 o 
   5 -21   7        2.28        3.25      5.55 o 
   6 -21   7       79.11       72.35      8.42 o 
   7 -21   7        7.86       -4.23     14.31 o 
  -5 -20   7       10.61       25.86     14.03 o 
  -4 -20   7        7.63        7.57      9.86 o 
  -3 -20   7        4.98        9.23      8.11 o 
  -2 -20   7       69.90       70.57     10.78 o 
  -1 -20   7        0.40       -1.20      9.23 o 
   0 -20   7        0.33        1.26      5.29 o 
   1 -20   7       54.89       67.65      9.88 o 
   2 -20   7       27.40       45.06     13.39 o 
   3 -20   7       26.23       16.90      7.09 o 
   4 -20   7      146.65      146.77     12.30 o 
   5 -20   7        5.21        8.33      9.80 o 
   6 -20   7       21.54       24.56      6.14 o 
   7 -20   7      136.12      143.03     25.82 o 
  12 -20   7       24.51       28.94     18.72 o 
  13 -20   7       16.48       17.38      6.79 o 
  -6 -19   7       26.03       29.36      9.00 o 
  -5 -19   7       71.77       84.78     12.10 o 
  -4 -19   7        0.16        8.55      7.71 o 
  -3 -19   7       47.07       47.07      8.86 o 
  -2 -19   7       53.99       44.40      9.30 o 
  -1 -19   7       23.69       13.02      7.11 o 
   0 -19   7      183.60      203.96     13.13 o 
   1 -19   7       48.27       42.47      8.06 o 
   2 -19   7        4.01        8.61      6.51 o 
   3 -19   7      192.67      181.68     18.04 o 
   4 -19   7        3.50       -4.88      5.19 o 
   5 -19   7        9.69        6.26     13.69 o 
   6 -19   7       63.52       70.91     20.37 o 
   7 -19   7       54.14       35.15     17.77 o 
  10 -19   7      104.64      107.05     22.90 o 
  11 -19   7       20.70       19.41     17.85 o 
  12 -19   7        9.10       24.47      6.48 o 
  13 -19   7       23.80       28.79      8.25 o 
  -7 -18   7       45.83       39.64     10.01 o 
  -6 -18   7        9.82       11.47      8.32 o 
  -5 -18   7       37.71       30.37     14.70 o 
  -4 -18   7      108.21      110.25     11.17 o 
  -3 -18   7        3.87        0.46      5.96 o 
  -2 -18   7      109.92      105.26     10.28 o 
  -1 -18   7       25.50       25.59      5.66 o 
   0 -18   7       14.29        3.08      5.71 o 
   1 -18   7      265.06      262.74     18.23 o 
   2 -18   7      149.27      168.58     12.34 o 
   3 -18   7        0.06       -9.27     10.10 o 
   4 -18   7      513.35      513.69     17.33 o 
   5 -18   7      133.03      124.60      7.98 o 
   6 -18   7        1.69       -9.76     12.24 o 
   7 -18   7      317.53      354.61     31.48 o 
   9 -18   7        1.25       -5.29     13.39 o 
  10 -18   7      110.76      158.58     26.85 o 
  11 -18   7        9.74       17.49     11.20 o 
  12 -18   7        0.33        4.82      5.68 o 
  13 -18   7       40.47       48.95     14.68 o 
  14 -18   7       11.71       16.09      7.60 o 
  -8 -17   7       48.16       55.75     12.02 o 
  -7 -17   7        0.60       -6.86      6.86 o 
  -6 -17   7        2.45       -1.98      6.74 o 
  -5 -17   7       59.94       47.09      9.60 o 
  -4 -17   7       24.23        9.36      6.36 o 
  -3 -17   7       39.75       41.17      7.93 o 
  -2 -17   7       44.77       59.52      8.49 o 
  -1 -17   7       28.33       35.85      7.74 o 
   0 -17   7      143.79      150.85     11.82 o 
   1 -17   7        0.14        1.31      4.95 o 
   2 -17   7      234.01      253.02     13.49 o 
   3 -17   7       59.48       63.57      8.06 o 
   4 -17   7       73.26       73.52      8.01 o 
   5 -17   7      869.96      813.12     45.38 o 
   6 -17   7        0.61        2.68     13.01 o 
   7 -17   7       12.08       12.07      7.13 o 
   8 -17   7      503.90      471.83     24.43 o 
   9 -17   7       20.64       22.95     11.21 o 
  10 -17   7       32.75       30.97     10.76 o 
  11 -17   7      265.63      265.14     13.68 o 
  12 -17   7        1.45       -0.56      8.61 o 
  13 -17   7       44.51       35.51      8.31 o 
  14 -17   7       23.72       22.29     12.84 o 
  -9 -16   7       13.62       14.12      9.76 o 
  -8 -16   7       13.57       28.04     10.27 o 
  -7 -16   7      218.12      246.88     17.72 o 
  -6 -16   7       30.59       39.55     12.48 o 
  -5 -16   7       86.59       95.07     10.22 o 
  -4 -16   7      450.00      426.25     17.65 o 
  -3 -16   7        4.92        9.15      5.86 o 
  -2 -16   7       40.44       42.49      8.11 o 
  -1 -16   7     1069.13     1035.96     29.93 o 
   0 -16   7      128.20      133.13     10.47 o 
   1 -16   7       26.12       31.67     14.65 o 
   2 -16   7      545.88      501.61     17.73 o 
   3 -16   7      117.94      109.71      8.39 o 
   4 -16   7       85.97       85.98      7.00 o 
   5 -16   7      188.48      207.85     26.20 o 
   6 -16   7      198.56      196.79     18.27 o 
   7 -16   7      236.07      234.79     12.58 o 
   8 -16   7       12.02       15.23      6.43 o 
   9 -16   7      240.88      242.56     15.64 o 
  10 -16   7        2.19        4.25      5.04 o 
  11 -16   7       20.45       20.66      5.52 o 
  12 -16   7      160.58      189.79     16.07 o 
  13 -16   7        0.10       10.86      7.27 o 
  14 -16   7        6.40        6.30     11.29 o 
  15 -16   7       49.05       52.78     10.60 o 
 -10 -15   7        1.33       10.97     17.42 o 
  -9 -15   7       74.72       84.44     13.18 o 
  -8 -15   7        6.35        1.92      7.87 o 
  -7 -15   7        1.20       17.61      6.94 o 
  -6 -15   7      296.85      285.75     15.72 o 
  -5 -15   7        4.09       -5.55      5.55 o 
  -4 -15   7       16.06       18.50      6.23 o 
  -3 -15   7      763.97      797.50     23.17 o 
  -2 -15   7       18.44        9.81      8.08 o 
  -1 -15   7      673.79      685.47     22.86 o 
   0 -15   7      764.64      738.15     20.20 o 
   1 -15   7        5.70        4.06      4.19 o 
   2 -15   7      370.02      401.28     15.38 o 
   3 -15   7     1209.01     1213.74     27.41 o 
   4 -15   7       81.78       56.01     16.37 o 
   5 -15   7      620.39      680.33     22.96 o 
   6 -15   7      527.72      511.16     14.04 o 
   7 -15   7        2.90       -3.91      5.34 o 
   8 -15   7      442.90      504.18     16.86 o 
   9 -15   7      139.67      117.75     14.65 o 
  10 -15   7        0.08        2.31      4.78 o 
  11 -15   7      161.41      174.00     13.26 o 
  12 -15   7       22.73       27.34      7.78 o 
  13 -15   7       12.61       21.79      7.95 o 
  14 -15   7       21.95       25.29      8.58 o 
  15 -15   7        0.01        5.51      8.59 o 
 -10 -14   7       28.83       30.39     17.68 o 
  -9 -14   7       32.04       43.79     10.64 o 
  -8 -14   7        9.41        7.60      6.84 o 
  -7 -14   7      108.03       93.03     11.67 o 
  -6 -14   7       35.67       38.16      7.76 o 
  -5 -14   7      107.63       93.77      9.52 o 
  -4 -14   7      199.18      203.28     12.01 o 
  -3 -14   7       43.49       45.77      7.48 o 
  -2 -14   7      272.83      257.81     15.09 o 
  -1 -14   7      125.61      112.80     22.02 o 
   0 -14   7        0.29        5.34      4.49 o 
   1 -14   7      927.72      964.38     21.86 o 
   2 -14   7      572.26      555.85     16.74 o 
   3 -14   7      839.55      851.62     30.00 o 
   4 -14   7      308.24      279.47     10.76 o 
   5 -14   7      146.95      132.02      8.16 o 
   6 -14   7      548.07      587.70     16.53 o 
   7 -14   7      547.48      549.14     18.80 o 
   8 -14   7      127.33      140.36     10.78 o 
   9 -14   7      537.21      547.32     24.71 o 
  10 -14   7      103.23       79.32      7.63 o 
  11 -14   7        4.94        8.95      5.07 o 
  12 -14   7      255.94      251.13     16.37 o 
  13 -14   7       39.79       41.07      8.19 o 
  14 -14   7        7.34       14.33     11.82 o 
  15 -14   7       40.00       49.99     10.86 o 
 -11 -13   7       77.72       70.04     19.92 o 
 -10 -13   7        0.03       24.74     15.99 o 
  -9 -13   7      171.85      196.97     15.99 o 
  -8 -13   7      215.73      233.50     13.82 o 
  -7 -13   7       40.65       30.09      8.03 o 
  -6 -13   7      486.17      477.90     16.77 o 
  -5 -13   7      377.39      379.94     20.40 o 
  -4 -13   7        5.15       -5.31      5.31 o 
  -3 -13   7     2837.91     2736.20     47.89 o 
  -2 -13   7      177.53      165.13     10.20 o 
  -1 -13   7       91.50      100.54      8.57 o 
   0 -13   7     2042.34     2095.99     36.97 o 
   1 -13   7        0.95        3.40      4.16 o 
   2 -13   7       10.35        9.84      4.46 o 
   3 -13   7     1827.65     1785.33     23.71 o 
   4 -13   7      115.88      130.12      6.76 o 
   5 -13   7      125.94      103.06      5.77 o 
   6 -13   7      419.12      408.36     13.73 o 
   7 -13   7      334.53      323.97     13.00 o 
   8 -13   7       14.41        9.41      3.39 o 
   9 -13   7       92.42       83.45     14.83 o 
  10 -13   7       80.01       94.40      8.94 o 
  11 -13   7       24.01        6.44      5.37 o 
  12 -13   7       11.33       14.74      6.15 o 
  13 -13   7      130.33      158.30     12.73 o 
  14 -13   7        0.06       -6.56      6.56 o 
  15 -13   7        7.54        8.12      8.49 o 
 -11 -12   7       14.01        7.59     14.79 o 
 -10 -12   7        4.89      -14.46     14.46 o 
  -9 -12   7       63.65       67.16     14.06 o 
  -8 -12   7       43.28       45.18      7.60 o 
  -7 -12   7      175.73      197.57     11.10 o 
  -6 -12   7       48.27       53.45      6.75 o 
  -5 -12   7      579.21      578.22     18.83 o 
  -4 -12   7        4.93        6.49      5.83 o 
  -3 -12   7      370.73      402.38     26.19 o 
  -2 -12   7     3235.45     3258.89     56.28 o 
  -1 -12   7      749.49      758.42     18.95 o 
   0 -12   7      200.93      180.14      9.82 o 
   1 -12   7     3189.04     3268.54     48.60 o 
   2 -12   7      310.99      311.82      7.63 o 
   3 -12   7      303.17      321.93      7.55 o 
   4 -12   7     2733.61     2783.29     32.45 o 
   5 -12   7      239.95      239.02      6.79 o 
   6 -12   7        4.43       13.50      5.06 o 
   7 -12   7     1137.70     1137.40     31.84 o 
   8 -12   7       17.53       19.30      5.17 o 
   9 -12   7      104.03      109.27      8.37 o 
  10 -12   7      589.07      613.84     18.19 o 
  11 -12   7       36.41       32.72      6.88 o 
  12 -12   7       47.38       62.32      8.68 o 
  13 -12   7       31.56       41.25      7.94 o 
  14 -12   7       11.46       10.04      6.02 o 
  15 -12   7        4.94       13.50      9.04 o 
  16 -12   7        2.64       13.33     11.70 o 
 -11 -11   7      167.32      181.16     24.79 o 
 -10 -11   7        5.69       -5.95     13.77 o 
  -9 -11   7       70.21       63.60     10.07 o 
  -8 -11   7      446.22      471.89     15.79 o 
  -7 -11   7       32.27       30.96      5.72 o 
  -6 -11   7      231.67      212.19     10.56 o 
  -5 -11   7      550.54      541.44     18.68 o 
  -4 -11   7       95.32      104.50     13.36 o 
  -3 -11   7      150.21      149.26     12.66 o 
  -2 -11   7      638.70      632.40     17.01 o 
  -1 -11   7      595.55      575.93     15.45 o 
   0 -11   7       81.29       76.47      5.60 o 
   1 -11   7      331.93      346.79      5.91 o 
   2 -11   7     2314.24     2412.24     22.92 o 
   3 -11   7      167.25      169.51      5.64 o 
   4 -11   7      935.51      935.65     12.88 o 
   5 -11   7      339.02      369.07      8.57 o 
   6 -11   7       40.80       31.90      6.29 o 
   7 -11   7      295.04      292.12      8.96 o 
   8 -11   7     1127.74     1139.31     21.26 o 
   9 -11   7        0.10        0.72      4.39 o 
  10 -11   7      392.29      387.03     14.76 o 
  11 -11   7      305.86      298.04     20.13 o 
  12 -11   7        0.19        2.45      6.41 o 
  13 -11   7       81.06       76.33     10.55 o 
  14 -11   7       73.88       54.88     11.44 o 
  15 -11   7        0.09       -6.96      8.14 o 
  16 -11   7       27.94       48.46     23.14 o 
 -13 -10   7       99.36      121.10     21.51 o 
 -12 -10   7        0.01       14.26     14.90 o 
 -11 -10   7       40.58        4.46     14.41 o 
 -10 -10   7      404.75      455.58     32.31 o 
  -9 -10   7        1.90       -5.99      5.99 o 
  -8 -10   7      206.07      184.93     13.59 o 
  -7 -10   7     1149.84     1170.83     21.61 o 
  -6 -10   7       33.53       21.32      5.63 o 
  -5 -10   7      461.09      477.65     13.57 o 
  -4 -10   7     2903.24     2853.12     40.40 o 
  -3 -10   7        5.23        9.08      4.11 o 
  -2 -10   7     1743.65     1744.47     27.07 o 
  -1 -10   7     2501.74     2428.34     34.21 o 
   0 -10   7      396.86      412.96      6.76 o 
   1 -10   7     4364.37     4333.86     37.03 o 
   2 -10   7     2214.62     2300.86     20.47 o 
   3 -10   7      446.88      453.11      8.31 o 
   4 -10   7     4479.35     4424.10     43.18 o 
   5 -10   7        4.97        2.23      2.81 o 
   6 -10   7       58.01       48.34      3.68 o 
   7 -10   7      380.86      378.13     10.52 o 
   8 -10   7        1.82        5.24      4.81 o 
   9 -10   7      200.67      185.91     10.88 o 
  10 -10   7       78.95      100.45      9.36 o 
  11 -10   7       39.43       34.10      7.42 o 
  12 -10   7       26.76       19.48      6.65 o 
  13 -10   7        8.76       13.83      7.12 o 
  14 -10   7       47.27       36.48     10.97 o 
  15 -10   7       41.16       48.20     14.47 o 
  16 -10   7        0.74        5.16      9.62 o 
 -14  -9   7       61.97       69.13     17.78 o 
 -13  -9   7        5.97       28.16     15.06 o 
 -12  -9   7       37.92       28.39     15.99 o 
 -10  -9   7        2.87        9.24      6.92 o 
  -9  -9   7      139.53      124.48     13.75 o 
  -8  -9   7      171.59      173.13      9.48 o 
  -7  -9   7       96.99       92.93      7.23 o 
  -6  -9   7       48.83       42.48      6.14 o 
  -5  -9   7       65.27       66.51      7.94 o 
  -4  -9   7     2108.80     2136.25     31.86 o 
  -3  -9   7     1691.60     1669.90     22.99 o 
  -2  -9   7      127.75      124.80      7.49 o 
  -1  -9   7     2143.05     2124.93     34.78 o 
   0  -9   7     3685.97     3734.09     38.62 o 
   1  -9   7       10.30        9.18      1.58 o 
   2  -9   7     5390.18     5386.03     45.07 o 
   3  -9   7     1185.38     1194.47     13.20 o 
   4  -9   7      219.83      228.91      5.00 o 
   5  -9   7     4487.01     4426.41     42.09 o 
   6  -9   7      571.97      549.07     19.90 o 
   7  -9   7      177.43      185.71     14.85 o 
   8  -9   7     1399.30     1384.20     29.00 o 
   9  -9   7       24.52       28.53      6.11 o 
  10  -9   7       98.72       91.72     15.73 o 
  11  -9   7      352.41      386.78     30.72 o 
  12  -9   7       10.33       14.90      6.60 o 
  13  -9   7        0.03       -5.37      5.37 o 
  14  -9   7       78.18       97.81     14.00 o 
  15  -9   7        9.38       11.19     10.11 o 
  16  -9   7        0.00       17.57     10.29 o 
 -14  -8   7       16.72       17.93     11.97 o 
 -13  -8   7      176.63      152.90     14.70 o 
 -12  -8   7      108.62      107.91     12.57 o 
 -11  -8   7      117.30       95.37     11.16 o 
 -10  -8   7      699.77      694.17     27.51 o 
  -9  -8   7       81.37       99.11      8.84 o 
  -8  -8   7       42.37       36.20      7.00 o 
  -7  -8   7     2699.02     2647.41     31.33 o 
  -6  -8   7       27.14       34.46      4.21 o 
  -5  -8   7       15.40       10.67      4.23 o 
  -4  -8   7      270.41      283.62      8.45 o 
  -3  -8   7      213.00      212.49      6.97 o 
  -2  -8   7      437.50      501.10     11.72 o 
  -1  -8   7     6660.74     6728.52     98.11 o 
   0  -8   7     2484.10     2571.36     24.98 o 
   1  -8   7        9.10       12.84      1.61 o 
   2  -8   7       58.63       65.25      2.80 o 
   3  -8   7     2296.11     2376.16     24.17 o 
   4  -8   7      175.62      185.49      4.89 o 
   5  -8   7      220.94      229.63      6.24 o 
   6  -8   7     2707.69     2656.10     30.67 o 
   7  -8   7       34.75       27.22      5.44 o 
   8  -8   7      164.15      160.46     13.03 o 
   9  -8   7     1147.04     1190.53     20.85 o 
  10  -8   7        0.22        2.06      3.94 o 
  11  -8   7      106.38      110.55     13.40 o 
  12  -8   7      490.07      492.63     34.69 o 
  13  -8   7        7.02        4.37      7.11 o 
  14  -8   7       52.03       60.95     12.23 o 
  15  -8   7      104.71      102.13     15.75 o 
  16  -8   7        0.01        5.76     10.58 o 
 -15  -7   7       15.81       -0.11     13.19 o 
 -14  -7   7       16.71       12.36      8.98 o 
 -13  -7   7        2.20        3.97      8.51 o 
 -12  -7   7      251.49      246.34     21.71 o 
 -11  -7   7      119.01      104.76     12.56 o 
 -10  -7   7      130.13      125.24     11.98 o 
  -9  -7   7     1402.44     1379.01     28.11 o 
  -8  -7   7      182.73      184.41      7.89 o 
  -7  -7   7       17.51       11.75      4.11 o 
  -6  -7   7     5157.54     5131.62     52.11 o 
  -5  -7   7        4.93        3.42      2.81 o 
  -4  -7   7      635.52      569.42     11.55 o 
  -3  -7   7     6248.17     6267.94     66.86 o 
  -2  -7   7      485.55      540.19     13.70 o 
  -1  -7   7     3746.35     4024.03     42.01 o 
   0  -7   7    10592.75    10575.13    118.74 o 
   1  -7   7       63.10       78.78      4.39 o 
   2  -7   7     1398.24     1280.26     15.39 o 
   3  -7   7     1499.23     1459.98     16.58 o 
   4  -7   7      277.63      274.78      6.68 o 
   5  -7   7     1621.87     1686.99     21.16 o 
   6  -7   7      744.71      725.20     14.98 o 
   7  -7   7      621.33      600.19     15.98 o 
   8  -7   7      217.68      218.62      8.96 o 
   9  -7   7       26.27       30.19      5.98 o 
  10  -7   7      188.50      186.93     12.93 o 
  11  -7   7       63.67       58.06      8.30 o 
  12  -7   7        1.51        4.17      7.75 o 
  13  -7   7       81.98      101.06     15.37 o 
  14  -7   7        1.90       11.63     10.11 o 
  15  -7   7       10.54       23.67     14.12 o 
  16  -7   7       40.75       46.93     19.58 o 
 -15  -6   7       40.62       26.20     14.38 o 
 -14  -6   7        1.27        5.36      8.43 o 
 -13  -6   7       58.39       58.00     10.89 o 
 -12  -6   7       96.10       98.65     12.42 o 
 -11  -6   7        5.24       15.04      8.19 o 
 -10  -6   7       98.91       97.77     10.91 o 
  -9  -6   7      577.67      593.87     17.58 o 
  -8  -6   7      150.48      160.06      9.46 o 
  -7  -6   7      223.30      216.65      7.46 o 
  -6  -6   7      180.53      174.40      6.48 o 
  -5  -6   7     4656.69     4578.14     38.67 o 
  -4  -6   7        2.13        1.57      2.24 o 
  -3  -6   7      477.44      461.07     10.79 o 
  -2  -6   7     8624.81     8985.92    119.28 o 
  -1  -6   7       22.31       26.38      2.30 o 
   0  -6   7     6469.08     6658.16     61.78 o 
   1  -6   7     4819.10     4863.80     43.56 o 
   2  -6   7        1.45        4.02      1.99 o 
   3  -6   7     3843.81     3787.51     35.98 o 
   4  -6   7     5881.56     5762.23     48.54 o 
   5  -6   7      468.74      485.82     16.86 o 
   6  -6   7     3036.09     2929.69     36.52 o 
   7  -6   7     1856.15     1779.26     30.71 o 
   8  -6   7        2.67       -2.62      3.56 o 
   9  -6   7     1293.56     1271.18     21.96 o 
  10  -6   7      239.96      252.39     11.78 o 
  11  -6   7       10.40       -1.60      5.10 o 
  12  -6   7      282.05      310.90     19.76 o 
  13  -6   7       28.46       19.87     10.28 o 
  14  -6   7        3.44        1.51      9.74 o 
  15  -6   7       40.74       46.72     25.90 o 
 -15  -5   7       59.54       69.00     17.25 o 
 -14  -5   7      121.49      139.82     20.73 o 
 -13  -5   7        9.06        8.38      8.72 o 
 -12  -5   7       92.55      106.53     11.99 o 
 -11  -5   7      731.99      808.71     26.47 o 
 -10  -5   7        0.43       -1.98      5.66 o 
  -9  -5   7     1648.91     1644.57     32.10 o 
  -8  -5   7     2134.17     2134.05     32.15 o 
  -7  -5   7      131.09      138.16      6.06 o 
  -6  -5   7     1792.02     1815.89     17.20 o 
  -5  -5   7     1010.35     1005.03     10.61 o 
  -4  -5   7      684.97      769.46      8.66 o 
  -3  -5   7     4643.95     4622.15     37.67 o 
  -2  -5   7      264.70      294.77      6.49 o 
  -1  -5   7     2339.65     2488.35     25.26 o 
   0  -5   7     3325.76     3298.71     32.75 o 
   1  -5   7       20.09       17.70      2.27 o 
   2  -5   7      264.84      324.33      6.14 o 
   3  -5   7     1744.12     1794.78     18.97 o 
   4  -5   7     2558.49     2585.39     43.26 o 
   5  -5   7     1319.55     1297.69     20.53 o 
   6  -5   7      197.83      194.84      7.60 o 
   7  -5   7     1783.46     1723.45     25.58 o 
   8  -5   7      841.22      824.64     16.65 o 
   9  -5   7        0.94        5.43      4.00 o 
  10  -5   7      771.20      850.40     59.67 o 
  11  -5   7      112.89      107.84     13.43 o 
  12  -5   7       14.78       16.95      9.75 o 
  13  -5   7      203.29      214.61     16.18 o 
  14  -5   7       21.98       31.18     19.80 o 
  15  -5   7        5.61       12.77     10.92 o 
 -16  -4   7       29.51       38.11     16.26 o 
 -15  -4   7       11.38       -1.84     12.78 o 
 -13  -4   7      289.57      114.40     16.45 o 
 -12  -4   7       35.24       26.50      8.92 o 
 -11  -4   7      380.87      348.98     20.73 o 
 -10  -4   7      556.41      546.65     19.96 o 
  -9  -4   7      117.58      115.75     12.19 o 
  -8  -4   7      958.50      949.29     18.06 o 
  -7  -4   7     1915.54     1915.42     19.49 o 
  -6  -4   7      284.81      273.81      5.60 o 
  -5  -4   7     5386.59     5366.04     42.17 o 
  -4  -4   7     1629.29     1586.15     13.58 o 
  -3  -4   7      216.90      262.42      4.61 o 
  -2  -4   7    12280.68    11964.58     93.56 o 
  -1  -4   7     2504.11     2472.84     25.50 o 
   0  -4   7     1066.44     1170.89     14.22 o 
   1  -4   7    12417.26    12157.90    153.55 o 
   2  -4   7      150.67      141.44      7.43 o 
   3  -4   7      425.93      422.93      7.72 o 
   4  -4   7     4284.65     4188.38     40.33 o 
   5  -4   7       29.08       35.23      3.14 o 
   6  -4   7       39.81       40.70      4.73 o 
   7  -4   7     1965.09     1895.33     27.59 o 
   8  -4   7      135.45      120.61      7.77 o 
   9  -4   7        5.42        5.62      4.15 o 
  10  -4   7       41.48       29.54      6.85 o 
  11  -4   7       77.67       73.23     12.28 o 
  12  -4   7        8.97       11.08      7.55 o 
  13  -4   7        4.31        5.93      9.75 o 
  14  -4   7       67.48       93.30     14.76 o 
  15  -4   7        3.02       13.45      8.98 o 
 -14  -3   7      139.02      154.86     21.26 o 
 -13  -3   7        0.21        1.86      5.99 o 
 -12  -3   7        5.29        9.99     10.10 o 
 -11  -3   7      410.00      418.16     17.67 o 
 -10  -3   7      217.71      223.93     14.52 o 
  -9  -3   7       31.12       18.67      8.58 o 
  -8  -3   7     1353.50     1390.24     22.69 o 
  -7  -3   7     1443.56     1410.70     14.69 o 
  -6  -3   7      297.05      327.59      5.81 o 
  -5  -3   7     1760.86     1760.75     16.24 o 
  -4  -3   7     1402.11     1259.50     12.27 o 
  -3  -3   7     1164.55     1262.35     12.95 o 
  -2  -3   7     2907.94     2858.55     25.07 o 
  -1  -3   7    15995.16    16718.15    129.83 o 
   0  -3   7       35.09       40.78      2.77 o 
   1  -3   7     1038.91     1000.52     12.72 o 
   2  -3   7     9746.25     9360.12    108.77 o 
   3  -3   7      799.65      803.18     11.47 o 
   4  -3   7     1246.78     1182.36     13.38 o 
   5  -3   7     3191.40     3188.25     30.61 o 
   6  -3   7      338.71      321.15      8.06 o 
   7  -3   7      650.26      658.68     14.90 o 
   8  -3   7     2104.93     2104.32     46.38 o 
   9  -3   7       95.54       95.20      7.40 o 
  10  -3   7       72.84       83.61      7.71 o 
  11  -3   7      392.89      407.51     13.55 o 
  12  -3   7        4.35        4.68      6.07 o 
  13  -3   7       43.88       45.55     10.02 o 
  14  -3   7       23.00       21.61      7.93 o 
  15  -3   7        2.89       -8.09     14.35 o 
 -16  -2   7       94.73       51.58     17.79 o 
 -15  -2   7       18.01       19.55     10.70 o 
 -14  -2   7        7.78       -3.59      8.91 o 
 -13  -2   7      808.27      882.63     31.45 o 
 -12  -2   7       59.52       48.49      7.56 o 
 -11  -2   7       12.23       16.72      6.35 o 
 -10  -2   7     2035.84     2092.00     32.97 o 
  -9  -2   7      141.69      150.69      6.41 o 
  -8  -2   7     1345.73     1376.28     16.17 o 
  -7  -2   7     3543.58     3501.03     31.85 o 
  -6  -2   7       14.13       15.01      2.02 o 
  -5  -2   7     2106.62     2191.17     22.21 o 
  -4  -2   7     7237.60     7596.26     71.38 o 
  -3  -2   7       19.19       15.85      2.17 o 
  -2  -2   7     3379.59     3414.51     32.02 o 
  -1  -2   7     3263.87     3300.18     33.27 o 
   0  -2   7     6317.92     6405.11     56.74 o 
   1  -2   7     1325.79     1400.95     14.39 o 
   2  -2   7      332.60      346.96      5.64 o 
   3  -2   7     2882.51     3000.05     24.77 o 
   4  -2   7      318.16      316.70      6.44 o 
   5  -2   7      400.90      368.38      7.78 o 
   6  -2   7     1332.10     1268.12     17.35 o 
   7  -2   7      265.50      278.38      8.27 o 
   8  -2   7      113.32      110.67      7.62 o 
   9  -2   7     1063.65     1068.69     18.75 o 
  10  -2   7       13.90       10.41      4.91 o 
  11  -2   7      257.15      272.70     15.75 o 
  12  -2   7      379.16      386.78     13.92 o 
  13  -2   7       11.62        9.65      6.57 o 
  14  -2   7       35.36       37.06     16.83 o 
  15  -2   7       65.11       34.20     18.62 o 
 -17  -1   7        2.53        1.68     13.70 o 
 -16  -1   7       22.24        5.66     10.81 o 
 -15  -1   7       78.17       75.53     13.98 o 
 -14  -1   7       33.29       51.64     12.34 o 
 -13  -1   7       29.29       50.96     11.24 o 
 -12  -1   7      444.33      474.63     22.10 o 
 -11  -1   7       18.84        7.62      5.25 o 
 -10  -1   7      140.18      151.75      7.17 o 
  -9  -1   7     2622.40     2680.48     26.98 o 
  -8  -1   7       29.08       33.21      3.26 o 
  -7  -1   7     2956.96     2895.39     25.80 o 
  -6  -1   7     2724.84     2563.62     24.23 o 
  -5  -1   7       87.18       99.64      4.28 o 
  -4  -1   7     2180.12     1995.68     22.38 o 
  -3  -1   7    11612.71    11503.77    114.83 o 
  -2  -1   7      149.69      137.26      4.54 o 
  -1  -1   7    13183.53    13735.87    116.95 o 
   0  -1   7     2269.67     2078.58     21.64 o 
   1  -1   7       88.41       80.34      6.41 o 
   2  -1   7     5753.33     5435.21     50.91 o 
   3  -1   7     4589.08     4731.02     39.39 o 
   4  -1   7        8.67        5.35      2.66 o 
   5  -1   7     1904.28     1948.60     21.42 o 
   6  -1   7      787.04      786.11     17.70 o 
   7  -1   7        1.99       -0.13      3.84 o 
   8  -1   7     1074.74     1045.27     16.81 o 
   9  -1   7        4.32        5.12      4.20 o 
  10  -1   7        7.12        6.81      5.99 o 
  11  -1   7       30.27       22.77      5.44 o 
  12  -1   7       10.18       14.39      6.98 o 
  13  -1   7       57.67       35.82     16.06 o 
  14  -1   7       15.21       -1.18     14.51 o 
 -17   0   7        1.38       -9.65      9.65 o 
 -16   0   7       56.72       78.56     14.76 o 
 -15   0   7       71.06       75.66     14.18 o 
 -14   0   7        3.97       -8.60      8.60 o 
 -13   0   7      228.62      243.35     18.34 o 
 -12   0   7      201.91      230.13     15.48 o 
 -11   0   7       45.24       39.86      5.61 o 
 -10   0   7      763.35      807.62     14.83 o 
  -9   0   7        1.75        0.44      2.37 o 
  -8   0   7      821.26      867.31     11.32 o 
  -7   0   7     1043.43     1085.72     12.60 o 
  -6   0   7      778.22      732.08     10.05 o 
  -5   0   7      741.25      731.55     10.35 o 
  -4   0   7       19.73       32.88      3.12 o 
  -3   0   7     3141.29     3192.48     33.13 o 
  -2   0   7     1477.48     1373.58     15.84 o 
  -1   0   7      481.43      504.13      8.54 o 
   0   0   7     1329.50     1080.45     13.81 o 
   1   0   7     3145.85     3263.23     32.46 o 
   2   0   7      314.26      301.84      6.04 o 
   3   0   7     7369.98     7370.06     62.31 o 
   4   0   7     1339.84     1347.82     15.42 o 
   5   0   7        0.24       -1.87      2.48 o 
   6   0   7     3620.15     3534.58     37.19 o 
   7   0   7      520.20      540.73     11.46 o 
   8   0   7        0.47        4.85      3.68 o 
   9   0   7      921.63      925.88     16.39 o 
  10   0   7        4.62        0.80      4.09 o 
  11   0   7       28.71       44.45      9.26 o 
  12   0   7      187.81      185.58     24.25 o 
  13   0   7        3.96       15.89     14.57 o 
  14   0   7       60.80       71.15     19.64 o 
 -17   1   7       37.21       32.48     13.29 o 
 -16   1   7        0.00      -16.74     16.74 o 
 -15   1   7       80.42       58.08     13.56 o 
 -14   1   7      143.52      154.20     20.99 o 
 -13   1   7        7.13        5.14      5.67 o 
 -12   1   7     1039.47     1057.51     20.81 o 
 -11   1   7      495.15      480.20     13.15 o 
 -10   1   7       80.63       79.55      6.51 o 
  -9   1   7     2511.85     2538.61     25.82 o 
  -8   1   7      169.65      184.11      5.26 o 
  -7   1   7      874.54      889.70     11.73 o 
  -6   1   7     9556.18     9550.97     76.26 o
[truncated: 536,302 more chars]
